# Supplementary material for: Excitatory neurons and astrocytes‐specific dysregulation and aberrant interactions are vulnerable to FCDI as suggested by single‐cell spatial transcriptomics
Source: Clin Transl Med. 2026 May 1;16(5):e70673. doi: 10.1002/ctm2.70673 (PMC13135119; doi:10.1002/ctm2.70673)
Supplement: Supplementary file 2 — Supporting Information [file CTM2-16-e70673-s001.xlsx]

## Sheet: Data1
Supplementary source data 1. Patients characteristics
Subjects	Sex	Age	Onset age	Frequency	Seizure types	Mental development	ASMs	EEG	MRI; PET	Surgery	Pathological diagnosis	Specimen submitted for examination
Control_1	Female	2year	1week	1-2 /day	Spasms,myoclonic,SGS	Mild developmental delay	LEV、VPA、TPM、Lacosamide	Abnormal spikes in LT	Abnormal signal and hypometabolism in the left inferior temporal gyrus and hippocampus	LATL	/	LT
Control_2	Female	21year	8year	1-5 /month	CPS	Normal	OXC、VPA、LEV	Abnormal spikes in RT	Abnormal signal and hypometabolism in the right mesial temporal lobe	RATL	/	RT
Control_3	Male	32year	31year	several/day	CPS,SGS	Normal	VPA、OXC	Abnormal spikes in RT	Abnormal signal and hypometabolism in the right hippocampus	RATL	/	RT
FCD I_1	Female	13year	11month	1-2/day	Spasms	Developmental delay	LTG，LEV，LKSA，Nitrazepam，Perampanel	Abnormal spikes in LTPO	No definite structural abnormalities;Hypometabolism in the LTPO	LTPO disconnection surgery	FCDIa	LT
FCD I_2	Male	10year	4month	several/day	CPS,SGS,Spasms	Developmental delay	LEV、OXC、Perampane、VPA	Abnormal spikes in RTPO	Blurring of the gray-white matter junction in the RTPO;Hypometabolism in thein the RTPO	RTPO disconnection surgery with insular cortex resection	FCDIc	RT
FCD I_3	Male	7year	7year	3-4/month	SPS,CPS	Normal	OXC、VPA、Lacosamide	Abnormal spikes in RTO	No definite structural abnormalities;Hypometabolism in the RTO	RTO epileptogenic focus resection	FCDIb	RT
ASMs, anti-seizure medication; EEG, electroencephalography; MRI, magnetic resonance imaging; PET, positron emission tomography; FCD, focal cortical dysplasia; SPS,simple partial seizure; CPS,complex partial seizure; SGS,secondary generalized seizure;L, left; R, right; T, temporal lobe; P, parietal lobe; O, occipital lobe; ATL, anterior temporal lobectomy; TPM, topiramate; VPA, valproic acid; OXC,…

## Sheet: Data2
Supplementary source data 2. snRNA-seq Raw Data Data quality assessment
Sample name	Control_1	Control_2	Control_3	FCDI_1	FCDI_2	FCDI_3
Raw reads	332601838	370412201	387416941	331450342	394485460	370570925
Raw Bases(G)	99.78	111.12	116.23	99.44	118.35	111.17
Q20(%)	97.61	97.89	97.85	98.02	97.97	97.77
Q30(%)	93.88	94.54	94.39	94.91	94.96	94.61
GC(%)	42.1	41.9	41.93	41.13	42.57	40.82

## Sheet: Data3
Supplementary source data 3. snRNA-seq Raw Data Data quality assessment
Sample Name	FCDI_1	FCDI_2	FCDI_3	Control_1	Control_2	Control_3
Estimated.Number.of.Cells	7221	11209	3889	6512	12227	13950
Mean.Reads.per.Cell	45901	35194	95287	51075	30295	27772
Median.Genes.per Cell	2356	2501	3942	1992	1525	1544
Number.of.Reads	331450342	394485460	370570925	332601838	370412201	387416941
Valid.Barcodes	0.97	0.972	0.912	0.978	0.951	0.944
Valid UMIs	0.996	0.997	0.999	0.998	0.994	0.994
Sequencing.Saturation	0.58	0.493	0.531	0.714	0.62	0.583
Q30.Bases.in.Barcode	0.957	0.96	0.964	0.95	0.958	0.958
Q30.Bases.in.RNA.Read	0.949	0.95	0.946	0.939	0.946	0.944
Q30.Bases.in.UMI	0.967	0.963	0.973	0.953	0.968	0.968
Reads.Mapped.to.Genome	0.968	0.965	0.955	0.969	0.964	0.963
Reads.Mapped Confidently.to.Genome	0.943	0.938	0.923	0.943	0.937	0.934
Reads.Mapped.Confidently.to.Intergenic.Regions	0.075	0.08	0.08	0.073	0.069	0.072
Reads.Mapped.Confidently.to.Intronic.Regions	0.681	0.672	0.69	0.675	0.7	0.68
Reads.Mapped.Confidently.to.Exonic.Regions	0.186	0.186	0.153	0.195	0.167	0.183
Reads.Mapped.Confidently.to.Transcriptome	0.787	0.778	0.594	0.803	0.699	0.709
Reads.Mapped.Antisense.to.Gene	0.069	0.069	0.24	0.054	0.158	0.142
Fraction.Reads.in.Cells	0.811	0.573	0.744	0.857	0.603	0.545
Total Genes.Detected	30934	31175	32291	30291	31505	31438
Median.UMI.Counts.per.Cell	5306	4943	10883	3972	2452	2461

## Sheet: Data4
Supplementary source data 4. snRNA-seq cell filtering
Sample name	FCDI_1	FCDI_2	FCDI_3	Control_1	Control_2	Control_3
Minimum cells	3	3	3	3	3	3
Low thresholds nGene	200	200	200	200	200	200
High thresholds nGene	7500	7500	7500	7500	7500	7500
High thresholds percent mitochondrial	10	10	10	10	10	10
High thresholds percent HB	5	5	5	5	5	5
Gene number	30934	31175	32291	30291	31505	31438
Cell number	7221	11209	3889	6512	12227	13950
nGene_median	2355	2501	3942	1991	1525	1544
gene_number_filtered	28111	28415	29664	27262	28731	28564
Cell_number_filtered	6342	9726	3186	5753	11097	12118
nGene_median_filtered	2165	2410	3348	1941	1517	1479

## Sheet: Data5
Supplementary source data 5. ST-seq Raw Data Data quality assessment
Sample name	FCDI_1	FCDI_2	Control_2	Control_3
Raw reads	333263248	353052703	334804312	374658184
Raw Bases(G)	100	105.9	100.1	112.4
Q20(%)	84.95	84.96	85.12	84.99
Q30(%)	73.21	73.69	73.43	73.69
GC(%)	41.09	40.06	40.87	39.38

## Sheet: Data6
Supplementary source data 6. ST-seq data statistics
Silde ID	FCDI_1	FCDI_2	Control_2	Control_3
Number of Spots Under Tissue	2571	2709	4185	4338
Mean Reads per Spot	129671	130326	79758	86367
Median Genes per Spot	1965	2740	1967	2860
Number of Reads	333383248	353052703	333786312	374658184
Valid Barcodes	0.979	0.997	0.979	0.977
Valid UMIs	0.996	0.98	0.997	0.997
Sequencing Saturation	0.937	0.912	0.91	0.891
Q30 Bases in Barcode	0.937	0.947	0.937	0.955
Q30 Bases in RNA Read	0.942	0.951	0.941	0.951
Q30 Bases in UMI	0.951	0.958	0.95	0.965
Reads Mapped to Genome	0.976	0.973	0.971	0.962
Reads Mapped Confidently to Genome	0.928	0.928	0.931	0.93
Reads Mapped Confidently to Intergenic Regions	0.141	0.123	0.117	0.06
Reads Mapped Confidently to Intronic Regions	0.045	0.045	0.041	0.034
Reads Mapped Confidently to Exonic Regions	0.742	0.76	0.774	0.836
Reads Mapped Confidently to Transcriptome	0.708	0.722	0.739	0.797
Reads Mapped Antisense to Gene	0.008	0.011	0.008	0.009
Fraction Reads in Spots Under Tissue	0.934	0.923	0.946	0.974
Total Genes Detected	20418	21277	21375	22217
Median UMI Counts per Spot	5224	7317	4379	6162

## Sheet: Data7
Supplementary source data 7. ST-seq spot filtering
Sample Name	FCDI_1	FCDI_2	Control_2	Control_3
Low thresholds nGene	100	100	100	100
High thresholds percent mitochondrial	100	100	100	100
Spot number	2571	2709	4185	4338
Spot number filtered	2526	2709	4183	4331

## Sheet: Data8
Supplementary source data 8. Module assignment by hdWGCNA in the ENs
gene	gene_name	module	color	kME_grey	kME_Module-1	kME_Module-2	kME_Module-3	kME_Module-4	kME_Module-5	kME_Module-6	kME_Module-7	kME_Module-8	kME_Module-9	kME_Module-10	kME_Module-11	kME_Module-12
ENSG00000241860	AL627309.5	grey	grey	0.0602288	0.0425562	0.0290308	0.0614561	0.0675298	0.000506389	0.0577875	0.0700064	0.0573196	0.0247801	-0.0135036	0.0416048	0.0444538
ENSG00000237491	LINC01409	Module-1	yellow	0.117368	0.135566	-0.02898	0.0182687	0.10376	-0.00178462	0.165644	0.0829048	0.126806	0.0493256	-0.0450798	0.140338	0.128711
ENSG00000228794	LINC01128	grey	grey	0.155368	0.0745543	0.0399282	0.0918709	0.156001	0.0427953	0.110904	0.0743406	0.137003	0.0901394	-0.0754587	0.115818	0.123991
ENSG00000188976	NOC2L	grey	grey	0.0636399	0.0257763	0.0803905	0.105974	0.079691	0.0552299	0.0335395	0.0168211	0.0620455	0.0146793	-0.023656	0.0139451	0.0179345
ENSG00000187961	KLHL17	grey	grey	0.0462954	0.043434	0.0614457	0.11131	0.0634269	0.000840822	0.0360825	0.0188854	0.0607606	-0.00608574	-0.0151913	0.00543052	0.000576448
ENSG00000188290	HES4	Module-2	brown	0.0563278	0.0509727	0.198053	0.216253	0.0734355	0.0297722	0.023576	-0.0484858	0.0430074	-0.0245363	-0.00333227	-0.0134001	-0.0125925
ENSG00000188157	AGRN	Module-3	green	0.0922598	-0.00444383	0.203261	0.311798	0.160388	0.0366649	0.0227939	-0.00387573	0.0915042	0.057041	-0.0629301	-0.056561	0.0153008
ENSG00000131591	C1orf159	Module-3	green	0.213114	0.0677643	0.0776757	0.23943	0.242537	-0.0095777	0.138188	0.062163	0.194037	0.144997	-0.094709	0.130291	0.167833
ENSG00000285812	AL390719.3	grey	grey	0.0894196	0.0222526	0.0384186	0.0802573	0.0896883	0.00328768	0.0391801	0.140717	0.0686529	0.0485853	-0.0348193	0.0358754	0.0491944
ENSG00000078808	SDF4	grey	grey	0.0844138	0.0477098	0.11711	0.203332	0.121463	-9.74191e-05	0.0504022	0.0537282	0.0935614	0.018614	-0.0114693	0.00176508	0.0196174
ENSG00000160087	UBE2J2	grey	grey	0.129062	0.0469644	0.0958896	0.168143	0.143784	0.02605	0.0757462	0.0798286	0.119156	0.0691459	-0.0366323	0.0495147	0.0697402
ENSG00000230415	LINC01786	grey	grey	0.0659544	0.028799	0.0486411	0.112353	0.0893227	-0.00900714	0.0278239	0.0392677	0.0658697	0.0144492	-0.0274499	-0.000935915	0.0122232
ENSG00000162572	SCNN1D	Module-3	green	-0.000368279	-0.0122959	0.0831843	0.13648	0.0329128	-0.0208347	-0.0227722	-0.0292205	0.0166946	-0.0172056	0.0122534	-0.0507724	-0.031733
ENSG00000131584	ACAP3	Module-3	green	0.141711	-0.00195049	0.254314	0.472997	0.251396	-0.0323866	0.0717387	-0.0584928	0.153789	0.136811	-0.0575018	-0.0248628	0.0913292
ENSG00000127054	INTS11	Module-3	green	0.0996073	-0.00623478	0.141447	0.265872	0.141976	-0.0116164	0.0270369	0.04609	0.103996	0.0812301	-0.0283807	-0.0150715	0.0355608
ENSG00000107404	DVL1	grey	grey	0.0594064	0.00118763	0.113158	0.16128	0.092893	0.0238034	0.0292718	0.0182371	0.0622525	0.0504733	-0.0241344	-0.0154097	0.0282568
ENSG00000175756	AURKAIP1	Module-2	brown	-0.0107378	-0.0284236	0.171293	0.0625089	-0.0133537	0.0891385	-0.0383711	-0.0454399	-0.0217254	-0.017108	0.0249012	-0.0449727	-0.0415734
ENSG00000221978	CCNL2	Module-3	green	0.150656	0.0791196	0.171977	0.307186	0.195179	0.00437649	0.0975652	0.0971649	0.169001	0.050193	-0.0311452	0.0187047	0.0599081
ENSG00000242485	MRPL20	Module-2	brown	0.0313641	0.000430036	0.124685	0.0707316	0.0366105	0.0549817	0.00889659	0.0146328	0.0306049	0.0185674	-0.00659455	-0.012425	0.00700864
ENSG00000160072	ATAD3B	Module-3	green	0.0745442	0.00643292	0.14746	0.238289	0.112105	0.0090611	0.0103336	0.0522319	0.080596	0.0265462	-0.017254	-0.039582	-0.00312919
ENSG00000197785	ATAD3A	Module-3	green	0.0876642	0.00319556	0.104744	0.17962	0.115876	0.0173015	0.0367413	0.0380646	0.0881622	0.0679109	-0.0351612	0.0125219	0.0420407
ENSG00000205090	TMEM240	grey	grey	0.0564364	0.0140177	0.126273	0.129198	0.0730306	0.0573195	0.0317391	0.00521025	0.051042	0.0323791	-0.0252588	-0.0130023	0.0177439
ENSG00000160075	SSU72	grey	grey	0.047329	0.0277735	0.107824	0.0841537	0.0485114	0.0785403	0.0150195	0.0617809	0.0535796	-0.00993623	-0.0133516	-0.00498639	-0.0192035
ENSG00000286989	AL691432.4	grey	grey	0.0707263	0.0463274	0.0851049	0.143645	0.0880443	0.00963019	0.0480473	0.0667108	0.078557	0.0169629	-0.0255319	0.000425256	0.0174475
ENSG00000197530	MIB2	Module-3	green	0.047594	-0.0048777	0.159159	0.264658	0.107109	-0.0193286	-0.000559859	-0.00672587	0.073112	0.0237096	0.00260586	-0.0567679	-0.0109939
ENSG00000248333	CDK11B	Module-4	turquoise	0.150957	0.0644456	0.0359254	0.151138	0.186814	-0.00681283	0.123876	0.0550246	0.155169	0.0997187	-0.0881475	0.0953828	0.120234
ENSG00000189339	SLC35E2B	grey	grey	0.157745	0.0872874	0.0505639	0.120859	0.154956	0.0267576	0.11814	0.171824	0.155904	0.0599581	-0.0380977	0.0902935	0.087868
ENSG00000008128	CDK11A	grey	grey	0.135171	0.0671389	0.0406288	0.136454	0.158392	-0.00845695	0.0987332	0.077025	0.138814	0.0644862	-0.038155	0.0709634	0.0879199
ENSG00000215790	SLC35E2A	grey	grey	0.145758	0.0570406	0.0488756	0.125412	0.147858	0.00770683	0.09399	0.139336	0.125706	0.0754858	-0.0485563	0.0682192	0.0856337
ENSG00000008130	NADK	grey	grey	0.0747986	0.0202369	0.077709	0.123083	0.0927336	0.0363576	0.0405759	0.0611243	0.0740341	0.0354399	-0.0239922	0.0108374	0.0306191
ENSG00000078369	GNB1	grey	grey	0.215933	0.132667	0.0930148	0.10618	0.195556	0.162484	0.176766	0.124872	0.175585	0.0977485	-0.0949202	0.157876	0.160838
ENSG00000142609	CFAP74	Module-4	turquoise	0.114355	0.0391741	0.0715548	0.168577	0.152907	-0.0129611	0.0825429	0.0933614	0.132859	0.0781472	-0.0595284	0.0434269	0.0714753
ENSG00000187730	GABRD	grey	grey	0.0643782	-0.0739333	0.2564	0.265496	0.124653	0.116451	-0.00875875	0.0211219	0.0665892	0.132416	-0.0571054	-0.0938332	0.0208704
ENSG00000067606	PRKCZ	Module-3	green	0.246653	0.0929222	0.157192	0.366001	0.31401	0.0115292	0.160763	0.153132	0.265746	0.139249	-0.114511	0.0811742	0.138551
ENSG00000162585	FAAP20	Module-2	brown	0.0478014	0.0297723	0.0795924	0.102478	0.0523865	0.0207167	0.0109462	0.0646453	0.0418257	-0.0145608	0.0133869	0.00200818	-0.00352111
ENSG00000157933	SKI	Module-4	turquoise	0.270812	0.101027	0.105513	0.269366	0.310115	0.0283417	0.172902	0.205254	0.252189	0.14483	-0.108634	0.127523	0.153593
ENSG00000116151	MORN1	grey	grey	0.102833	0.0905368	0.0386857	0.100811	0.115351	0.0141902	0.108629	0.092445	0.106585	0.0211921	-0.0540429	0.0651335	0.0599136
ENSG00000157916	RER1	grey	grey	0.0725393	0.0356205	0.079749	0.0984179	0.0737646	0.0484113	0.0426576	0.0663549	0.0722674	0.0184893	-0.00428403	0.00510074	0.0167979
ENSG00000157911	PEX10	grey	grey	0.0593294	0.0293642	0.055369	0.070704	0.0634786	0.0506904	0.0383227	0.0301957	0.0560151	0.0207838	-0.0246471	0.0228495	0.0281767
ENSG00000149527	PLCH2	grey	grey	0.0769099	0.000738524	0.122344	0.225888	0.139605	-0.0187032	0.0320719	0.00109973	0.0871782	0.101916	-0.0583832	-0.0249068	0.0719629
ENSG00000157881	PANK4	grey	grey	0.0566274	-0.011235	0.0562871	0.084154	0.0679538	0.0128183	0.0179547	0.0239216	0.0438465	0.0568735	-0.0375697	0.0129233	0.0387598
ENSG00000157873	TNFRSF14	grey	grey	0.045714	-0.00441748	0.0687505	0.124395	0.0786698	-0.0128132	0.0239871	0.00256302	0.0343439	0.0708119	-0.0396835	-0.00697929	0.042048
ENSG00000157870	PRXL2B	grey	grey	0.0347605	-0.0245255	0.0929422	0.0901471	0.0506828	0.0573446	-0.01131	-0.00580609	0.0226099	0.0325779	-0.0231162	-0.0285183	0.00513133
ENSG00000162591	MEGF6	grey	grey	0.037563	0.0576553	0.0623324	0.0993122	0.0590897	-0.00755874	0.0193648	0.039294	0.0487214	-0.0482361	0.00625188	-0.0109569	-0.0285537
ENSG00000158109	TPRG1L	Module-5	blue	-0.022891	-0.0295336	0.119052	-0.0280133	-0.0459875	0.183144	-0.041959	-0.0440829	-0.0505582	-0.0237128	-0.00319557	-0.0383588	-0.0435558
ENSG00000116213	WRAP73	grey	grey	0.0985659	0.0393657	0.080795	0.150079	0.112537	-8.56738e-05	0.0539331	0.0668758	0.102497	0.0397967	-0.0307272	0.026289	0.0364082
ENSG00000130764	LRRC47	grey	grey	0.0406716	0.0280262	0.0618203	0.0531052	0.0357958	0.0366258	0.0167041	0.0158058	0.0356004	-0.00334238	-0.00214137	0.00914544	0.00325257
ENSG00000116198	CEP104	grey	grey	0.183679	0.0899826	0.043423	0.161799	0.188049	0.0129846	0.114969	0.109656	0.177393	0.0651533	-0.0687565	0.109695	0.104123
ENSG00000169598	DFFB	grey	grey	0.142101	0.080381	0.0347346	0.128121	0.145103	-0.0022347	0.104842	0.0943416	0.128992	0.0665504	-0.0334651	0.085611	0.0900421
ENSG00000196581	AJAP1	Module-4	turquoise	0.331414	0.0702832	0.0783056	0.27972	0.391065	0.0268646	0.244987	0.156116	0.30068	0.299343	-0.208731	0.198183	0.296208
ENSG00000236948	AL365255.1	grey	grey	0.174569	-0.0975687	0.0134014	0.130064	0.207396	0.00267746	0.0555065	-0.00789346	0.128029	0.284085	-0.112409	0.0880649	0.198415
ENSG00000131697	NPHP4	Module-4	turquoise	0.276312	0.045826	0.0689421	0.252189	0.315089	0.00869254	0.170418	0.170937	0.253153	0.229236	-0.118149	0.150518	0.214846
ENSG00000069424	KCNAB2	Module-4	turquoise	0.275887	-0.0290535	0.195884	0.377127	0.345022	0.0360225	0.107705	0.143532	0.25461	0.244397	-0.130607	0.0616436	0.161463
ENSG00000116254	CHD5	Module-4	turquoise	0.166597	0.0913265	0.178166	0.454412	0.32022	-0.096624	0.122421	0.0415179	0.254072	0.0816164	-0.0850466	0.0185943	0.0814417
ENSG00000116251	RPL22	grey	grey	0.0502548	0.0155117	0.103899	0.0483819	0.0479708	0.0825178	0.0209039	0.00376066	0.0339621	0.0149643	-0.0180946	0.0221154	0.0185134
ENSG00000158286	RNF207	Module-3	green	0.157443	0.0547621	0.130996	0.251589	0.185308	0.00483288	0.0819347	0.0986995	0.145064	0.0680749	-0.0682602	0.0446234	0.0624595
ENSG00000116237	ICMT	grey	grey	0.0279349	0.0453061	0.0437861	0.0121378	0.021372	0.0772865	0.0395614	0.0429779	0.0257753	-0.0107013	-0.029232	0.0114972	-0.000422509
ENSG00000158292	GPR153	grey	grey	0.0796065	0.0525417	0.0920105	0.155772	0.117975	0.0273435	0.0783441	0.0568653	0.0996221	0.0486047	-0.0613084	0.0145909	0.0611624
ENSG00000097021	ACOT7	grey	grey	0.181302	0.0847686	0.138822	0.204385	0.207723	0.0885072	0.123674	0.0999318	0.166798	0.0896512	-0.0927728	0.0760735	0.106334
ENSG00000215788	TNFRSF25	Module-3	green	0.155971	-0.0620129	0.206252	0.375638	0.238973	-0.0250276	0.0589224	0.105083	0.172812	0.212612	-0.0879976	-0.0273	0.114253
ENSG00000171680	PLEKHG5	Module-4	turquoise	0.179199	-0.0492384	0.131906	0.290038	0.24945	-0.00475213	0.0916356	0.129826	0.194395	0.227208	-0.0943029	0.0253599	0.139655
ENSG00000162408	NOL9	grey	grey	0.15263	0.0623748	0.0806004	0.156167	0.15525	0.0192947	0.0960034	0.126416	0.157045	0.0881359	-0.0459247	0.080284	0.0970503
ENSG00000204859	ZBTB48	Module-3	green	0.087195	0.0157516	0.0983304	0.185083	0.115139	-0.0126942	0.0386576	0.0535832	0.082054	0.0611212	-0.0311821	0.00296167	0.0434408
ENSG00000162413	KLHL21	grey	grey	0.0535202	0.0255283	0.0431869	0.0603615	0.0564873	0.0337507	0.0403405	0.0596533	0.0499913	0.0250981	-0.0101277	0.0180116	0.0314911
ENSG00000007923	DNAJC11	grey	grey	0.199781	0.0874142	0.0646584	0.173136	0.206231	0.0188852	0.143992	0.0779829	0.178598	0.107804	-0.0853013	0.12625	0.137284
ENSG00000171735	CAMTA1	Module-6	magenta	0.381966	0.287896	0.0746919	0.270701	0.394568	0.0658745	0.38103	0.248012	0.376158	0.138646	-0.15028	0.288681	0.274562
ENSG00000049245	VAMP3	grey	grey	0.0633908	0.0246552	0.0267424	0.0463221	0.0568565	0.0123555	0.0365185	0.0476742	0.0479156	0.0362284	-0.0223757	0.0367445	0.0441326
ENSG00000049246	PER3	grey	grey	0.201703	0.16183	-0.00526019	0.0636945	0.184821	0.0129223	0.225105	0.153369	0.183625	0.12898	-0.062027	0.184943	0.198376
ENSG00000116288	PARK7	Module-2	brown	0.0145673	0.00319366	0.0957621	-0.00888635	0.00186685	0.0943997	0.00106139	0.000183233	-0.00734996	-0.00741154	-0.00586499	0.00301571	-0.00110142
ENSG00000116285	ERRFI1	grey	grey	0.0758394	0.0469229	0.0134776	0.0114596	0.0578646	0.0395364	0.0519013	0.0585513	0.0536237	0.0194281	-0.0251961	0.0576884	0.0424807
ENSG00000162426	SLC45A1	grey	grey	0.0890708	0.0306512	0.0630202	0.106324	0.0968968	0.0495804	0.042682	0.0454336	0.0791166	0.035487	-0.0283823	0.0301148	0.0377967
ENSG00000142599	RERE	grey	grey	0.283356	0.190706	-0.0675636	0.092832	0.246695	-0.0163889	0.261201	0.185891	0.232269	0.156377	-0.0787478	0.290942	0.271565
ENSG00000074800	ENO1	Module-2	brown	0.0259576	-0.0387324	0.190179	0.0614528	0.00869587	0.168829	-0.032467	-0.0319775	-0.00578346	0.0104589	-0.00190668	-0.0176043	-0.0244415
ENSG00000228526	MIR34AHG	grey	grey	0.0610984	-0.0307137	0.049365	0.0868834	0.0765263	-5.13716e-06	0.0156389	0.0415016	0.0726297	0.0651321	-0.00947431	0.00917638	0.02208
ENSG00000049239	H6PD	grey	grey	0.14162	0.0681617	0.0356872	0.103196	0.135743	0.0172276	0.0927297	0.110027	0.119519	0.0663234	-0.0347326	0.09591	0.092119
ENSG00000171621	SPSB1	grey	grey	0.0427672	0.00102823	0.0307434	0.080651	0.0565532	9.69656e-05	-0.00818899	0.0228445	0.0395782	0.000786045	0.00965823	-0.0094835	-0.013404
ENSG00000171612	SLC25A33	grey	grey	0.0688287	0.0435505	0.0286955	0.0579335	0.0591692	0.0158366	0.0574709	0.035323	0.0566438	0.0375888	0.00808543	0.0513854	0.0512143
ENSG00000188807	TMEM201	grey	grey	0.0467024	0.0218236	0.0664136	0.0843833	0.0542266	0.0266051	0.0348685	0.0271036	0.0365664	0.00848528	-0.000194473	0.0023992	0.0134413
ENSG00000171608	PIK3CD	Module-1	yellow	0.0493012	0.116919	0.0670855	0.0996069	0.0610943	0.0227308	0.0557592	0.0857678	0.06512	-0.0753259	0.0162989	0.011042	-0.0266551
ENSG00000171603	CLSTN1	Module-5	blue	0.140888	0.0890314	0.194434	0.0529786	0.112267	0.326114	0.1065	0.103925	0.102066	0.0402733	-0.0986649	0.0690709	0.0689703
ENSG00000178585	CTNNBIP1	grey	grey	0.173283	0.133659	0.0970137	0.196401	0.18391	0.0342829	0.11884	0.0989062	0.169718	0.0162089	-0.0374206	0.0933175	0.0693014
ENSG00000162441	LZIC	grey	grey	0.0784771	0.0263988	0.0126591	0.0344341	0.0667389	0.0272026	0.0522173	0.0737554	0.0581916	0.0446103	-0.0221706	0.0622065	0.0523737
ENSG00000173614	NMNAT1	grey	grey	0.0960948	0.0287315	0.0237357	0.0866163	0.0959492	0.0094616	0.0530744	0.0636035	0.0925086	0.0471717	-0.0284952	0.0613469	0.0612855
ENSG00000130939	UBE4B	Module-4	turquoise	0.314046	0.188662	0.0761183	0.241765	0.318521	0.020534	0.238796	0.197015	0.279522	0.113353	-0.0859502	0.234299	0.207954
ENSG00000054523	KIF1B	grey	grey	0.365671	0.179962	0.0903057	0.289734	0.363306	0.0565508	0.277775	0.252324	0.321652	0.200862	-0.114127	0.2483	0.258382
ENSG00000284642	AL139424.2	grey	grey	0.0290491	0.00484767	0.0336916	0.0477992	0.0334936	0.0130416	0.0140351	0.0284578	0.0312445	0.0184352	-0.000426783	0.0137188	0.00901299
ENSG00000142657	PGD	grey	grey	0.0658336	0.0176423	0.0809463	0.0963374	0.0750457	0.0420632	0.018564	0.0554177	0.0588431	0.0102115	-0.00925783	0.0286089	0.00717877
ENSG00000175279	CENPS	grey	grey	0.0745342	0.0224086	0.0123211	0.0275506	0.0661373	0.0319189	0.0458116	0.0416657	0.0628541	0.0464903	-0.0384466	0.0596293	0.0582105
ENSG00000160049	DFFA	grey	grey	0.101227	0.0514531	0.0285128	0.0640134	0.101183	0.020571	0.0822459	0.0454123	0.0842828	0.053596	-0.0470518	0.0735709	0.077704
ENSG00000142655	PEX14	grey	grey	0.183878	0.0689213	-0.00504427	0.0700381	0.164932	0.0112491	0.137588	0.110577	0.146086	0.12045	-0.0774521	0.152808	0.150484
ENSG00000120948	TARDBP	grey	grey	0.141496	0.0737188	0.0424527	0.0645238	0.11951	0.0554938	0.10833	0.152581	0.127811	0.0747229	-0.0409579	0.103293	0.0968224
ENSG00000271895	AL109811.2	grey	grey	0.0862796	0.0341421	0.100263	0.154487	0.104429	-0.0101725	0.0653573	0.0319096	0.0778029	0.062591	-0.0309239	0.0265581	0.0600779
ENSG00000116649	SRM	grey	grey	0.0729428	0.00440316	0.104341	0.131685	0.0883608	0.040591	0.0143474	-0.00638968	0.0516133	0.0515583	-0.00552827	0.00438016	0.035841
ENSG00000171824	EXOSC10	Module-3	green	0.154367	0.0465744	0.0954419	0.21493	0.184087	-0.00501144	0.0901689	0.0729675	0.14725	0.0908286	-0.0434354	0.0692078	0.0969433
ENSG00000198793	MTOR	Module-4	turquoise	0.246457	0.0945423	0.0760037	0.205497	0.254333	0.0503228	0.179077	0.151393	0.218829	0.158439	-0.0943072	0.150812	0.181527
ENSG00000120942	UBIAD1	grey	grey	0.0874957	0.0561534	0.0161169	0.0480241	0.0838413	0.022005	0.0785974	0.0555066	0.0654002	0.0427205	-0.0314853	0.0679304	0.0744057
ENSG00000204624	DISP3	grey	grey	0.0931141	0.108717	0.0796836	0.156711	0.143453	-0.00545671	0.158598	0.0721678	0.113225	0.0673806	-0.0766264	0.0346862	0.120275
ENSG00000116661	FBXO2	grey	grey	0.0870805	-0.0138519	0.115351	0.145124	0.105995	0.0326738	0.0347528	0.0572864	0.0843272	0.0810942	-0.0290451	-0.00209189	0.0375934
ENSG00000132879	FBXO44	Module-2	brown	0.120999	0.0258502	0.220595	0.253388	0.156413	0.0722014	0.0704532	0.0210622	0.108747	0.08287	-0.0551139	0.00088188	0.0645365
ENSG00000116670	MAD2L2	grey	grey	0.0439818	-0.0657013	0.0331745	0.0807342	0.0644627	0.00381098	0.00140302	-0.0137007	0.0317365	0.106764	-0.0449412	-0.00254397	0.0514403
ENSG00000162490	DRAXIN	grey	grey	0.0599899	-0.106982	0.00392955	0.0395229	0.072413	0.00117141	-0.00268491	0.0119135	0.0301542	0.166132	-0.0377573	0.0282561	0.0945205
ENSG00000177000	MTHFR	grey	grey	0.151257	0.0167172	0.0786885	0.200363	0.184474	0.000887768	0.0850084	0.0875086	0.145645	0.11251	-0.0536117	0.0675612	0.0993634
ENSG00000011021	CLCN6	grey	grey	0.114797	0.0327052	0.105918	0.1177	0.108033	0.0838535	0.0511144	0.0932749	0.0911485	0.0488372	-0.0319836	0.0327954	0.0410653
ENSG00000116685	KIAA2013	grey	grey	0.0519102	0.0279126	0.0658074	0.0767194	0.0578902	0.0433518	0.0463614	0.010553	0.0456876	0.0299904	-0.0247934	0.0148453	0.0376888
ENSG00000083444	PLOD1	grey	grey	0.0447958	0.0167488	0.0564617	0.0780689	0.0569081	0.0282412	0.0198007	0.0272545	0.04476	0.00757079	-0.022798	-0.000247103	0.0122975
ENSG00000116688	MFN2	grey	grey	0.0933848	0.0179804	0.116809	0.135545	0.110073	0.0686063	0.0413214	0.0456685	0.0813147	0.0443811	-0.041698	0.0126821	0.034241
ENSG00000116691	MIIP	grey	grey	0.0312959	-0.00595816	0.0630383	0.08883	0.0482201	0.0122576	-0.000222585	-0.0185247	0.0240635	0.0162955	-0.0259132	-0.00497916	0.0127006
ENSG00000048707	VPS13D	Module-4	turquoise	0.347197	0.237302	0.0546792	0.247488	0.353505	0.0195196	0.305138	0.237437	0.326995	0.144589	-0.138878	0.25796	0.263586
ENSG00000116731	PRDM2	Module-1	yellow	0.228808	0.198629	-0.00654276	0.0880293	0.207061	0.0409303	0.223477	0.128225	0.191049	0.0747685	-0.0839722	0.219623	0.186187
ENSG00000189337	KAZN	Module-1	yellow	0.216952	0.558842	0.0842642	0.273266	0.229682	-0.00315799	0.342867	0.151491	0.266762	-0.298721	0.00205414	0.227759	0.0412686
ENSG00000231606	AL357873.1	Module-7	red	0.178304	0.273749	0.016749	0.0574659	0.143642	0.0483826	0.213822	0.390467	0.182397	-0.0869306	-0.0613697	0.160711	0.0726912
ENSG00000234593	KAZN-AS1	Module-1	yellow	0.126198	0.216945	0.0190551	0.0548701	0.0979718	0.0350372	0.148948	0.29464	0.143848	-0.08912	-0.0287413	0.101466	0.0345538
ENSG00000142621	FHAD1	grey	grey	0.115193	0.104502	0.0474916	0.129793	0.135869	-0.00285837	0.0875347	0.150502	0.130274	-0.015334	-0.0608109	0.0478729	0.0251022
ENSG00000142634	EFHD2	grey	grey	0.0685809	0.161802	0.113388	0.111844	0.0689925	0.0798538	0.0480583	0.106924	0.0871293	-0.16091	0.0161111	0.0273576	-0.0699721
ENSG00000132906	CASP9	grey	grey	0.0996474	0.0465979	0.0327304	0.0778685	0.0986328	0.0172455	0.0742932	0.103545	0.0922167	0.0467245	-0.0485648	0.0631547	0.0627498
ENSG00000116138	DNAJC16	grey	grey	0.149536	0.0633619	0.0025316	0.0363072	0.12122	0.0550019	0.108512	0.115891	0.115603	0.0874017	-0.0666923	0.123599	0.123663
ENSG00000197312	DDI2	grey	grey	0.189086	0.151515	0.0495876	0.0996118	0.172942	0.0594099	0.159555	0.136887	0.163621	0.0346116	-0.0771114	0.159226	0.12249
ENSG00000116786	PLEKHM2	grey	grey	0.179686	0.146479	0.10919	0.226552	0.20412	0.0313267	0.146002	0.0902137	0.178082	0.0318252	-0.0741105	0.0896887	0.0971429
ENSG00000162461	SLC25A34	grey	grey	0.0622257	0.0559354	0.0678011	0.125734	0.0809302	-0.00443742	0.0404776	0.0492222	0.0802154	-0.0117468	-0.012874	0.0171203	0.00819037
ENSG00000179743	AL450998.2	grey	grey	0.0790322	0.029035	0.00328697	0.0315817	0.0738599	-0.00459935	0.0549377	0.033735	0.0567183	0.0565414	-0.0329588	0.0674334	0.0721535
ENSG00000065526	SPEN	grey	grey	0.135344	0.101052	0.0177845	0.0837528	0.13402	0.0179182	0.122185	0.110349	0.139077	0.0521568	-0.0163377	0.10235	0.0889627
ENSG00000116809	ZBTB17	grey	grey	0.0760397	0.0110747	0.0833818	0.108074	0.0899822	0.0264894	0.0388845	0.038284	0.0708949	0.0552332	-0.0119373	0.0344551	0.0477589
ENSG00000037637	FBXO42	grey	grey	0.240004	0.0984551	-0.00445535	0.144192	0.230066	-0.00555205	0.162217	0.152377	0.201964	0.144671	-0.0787408	0.197654	0.187003
ENSG00000055070	SZRD1	grey	grey	0.0747371	0.0604431	-0.0111013	0.0281059	0.0699455	-0.00808398	0.0788482	0.0892781	0.0729873	0.0331413	-0.0311252	0.069423	0.0658957
ENSG00000157191	NECAP2	grey	grey	0.098954	0.0481043	0.0412779	0.0925878	0.0966308	0.0156165	0.055567	0.0907678	0.0881839	0.0415051	-0.0176281	0.0594008	0.0587541
ENSG00000219481	NBPF1	grey	grey	0.113351	0.0222446	0.0242354	0.0785807	0.111541	0.00126062	0.0573962	0.0604716	0.102173	0.0699479	-0.0189012	0.0677598	0.0696896
ENSG00000058453	CROCC	Module-3	green	0.149143	0.104453	0.0966325	0.228516	0.18333	0.00374205	0.128939	0.100799	0.164493	0.0561841	-0.0337733	0.0520085	0.0847061
ENSG00000226526	AL049569.1	grey	grey	0.123552	0.0594559	0.0874682	0.156432	0.135719	0.0308028	0.0645648	0.246251	0.13842	0.0232652	-0.0380926	0.0170335	0.0162932
ENSG00000159363	ATP13A2	grey	grey	0.16893	0.0651944	0.184223	0.270717	0.197415	0.0760057	0.0785593	0.0727569	0.161866	0.0498583	-0.0518737	0.0323114	0.0433852
ENSG00000117118	SDHB	grey	grey	0.165712	0.0524237	0.0711005	0.123291	0.15793	0.0407567	0.106912	0.0846307	0.136941	0.107031	-0.0701197	0.104072	0.123382
ENSG00000179051	RCC2	grey	grey	0.067369	0.0639323	0.0348777	0.0645527	0.0722259	0.0223227	0.0702533	0.0906574	0.0698353	0.0200977	-0.0368918	0.0441869	0.0479221
ENSG00000074964	ARHGEF10L	grey	grey	0.185744	0.0841367	0.0920637	0.216954	0.200254	0.0154783	0.104675	0.105304	0.184402	0.0641111	-0.0237604	0.0744288	0.0832123
ENSG00000117154	IGSF21	grey	grey	0.281665	0.20639	0.109214	0.243859	0.311957	0.0853258	0.278092	0.174348	0.268914	0.0983591	-0.139472	0.19746	0.193894
ENSG00000169991	IFFO2	grey	grey	0.137631	0.0654443	0.0769282	0.168761	0.158699	0.0141015	0.0938257	0.105203	0.134999	0.062067	-0.0510269	0.0474461	0.0702898
ENSG00000127481	UBR4	Module-8	tan	0.236467	0.135305	0.0757806	0.223073	0.249816	0.0196132	0.169738	0.260205	0.315303	0.0766839	-0.0703177	0.120231	0.108546
ENSG00000230424	EMC1-AS1	grey	grey	0.0704236	0.0385415	0.0074956	0.0283616	0.0603122	-0.00369514	0.0536031	0.101263	0.0677101	0.0248433	-0.0151785	0.0556232	0.0391638
ENSG00000127463	EMC1	grey	grey	0.103561	0.0439645	0.043259	0.0716414	0.0917561	0.0301226	0.0629292	0.102037	0.0949307	0.0486741	-0.0115105	0.0550991	0.0605726
ENSG00000053372	MRTO4	grey	grey	0.0885044	0.0353705	0.0795272	0.123252	0.0986638	0.0281043	0.0560392	0.0486555	0.0858601	0.0480326	-0.0384171	0.0237791	0.0529588
ENSG00000053371	AKR7A2	grey	grey	0.131678	0.0296209	0.0565193	0.116408	0.135888	0.0360256	0.0684538	0.0938229	0.117339	0.093599	-0.0556062	0.0711856	0.0979646
ENSG00000040487	SLC66A1	grey	grey	0.0334879	0.0193903	0.0418245	0.0706967	0.0388746	-0.00420777	0.0182037	0.0103283	0.0322128	0.00684334	0.0144996	0.00602141	0.016369
ENSG00000077549	CAPZB	grey	grey	0.247139	0.057519	0.129022	0.232658	0.248657	0.0803003	0.131702	0.121343	0.198092	0.153759	-0.0882833	0.132387	0.155348
ENSG00000173436	MICOS10	grey	grey	0.0583481	-0.0326949	0.112009	0.0508368	0.046206	0.102571	-0.00374099	0.0277359	0.0233995	0.0547621	-0.00732739	0.0197245	0.0262523
ENSG00000158747	NBL1	Module-5	blue	0.00446215	-0.0122675	0.0902695	0.0239092	0.000931366	0.10766	-0.0249021	-0.0171304	-0.00863891	-0.0184083	0.00297456	-0.0237118	-0.033693
ENSG00000169914	OTUD3	grey	grey	0.15574	0.0703329	0.0159081	0.0720425	0.131583	0.0412433	0.108765	0.133933	0.127842	0.0649047	-0.0513963	0.137906	0.111114
ENSG00000236963	LINC01141	grey	grey	0.113328	0.180158	0.0127011	0.0761005	0.128775	-0.00891838	0.198451	0.0676747	0.1145	0.056662	-0.0938298	0.10856	0.153106
ENSG00000162545	CAMK2N1	Module-5	blue	0.0212333	-0.0272128	0.14917	-0.0322619	0.00950251	0.273513	0.0554343	-0.148414	-0.0303772	0.124968	-0.110553	0.0172118	0.108504
ENSG00000158828	PINK1	grey	grey	0.0571559	0.0294607	0.128958	0.0828661	0.0506199	0.103871	0.017591	0.0167584	0.0420473	-0.00363939	-0.00554385	0.0118189	0.00276229
ENSG00000244038	DDOST	grey	grey	0.107201	0.070296	0.0988579	0.143608	0.11875	0.0443369	0.0756993	0.0699265	0.102102	0.0196712	-0.0191079	0.0313038	0.0276951
ENSG00000117245	KIF17	Module-4	turquoise	0.140083	0.0515499	0.0699818	0.170219	0.168238	-0.00334682	0.0827444	0.069099	0.136559	0.0850646	-0.0557787	0.062244	0.0823614
ENSG00000189410	SH2D5	grey	grey	0.0804859	0.0484402	0.109919	0.160407	0.104575	0.0284843	0.0698302	0.0564939	0.0871984	0.039719	-0.022156	0.015402	0.041094
ENSG00000127483	HP1BP3	grey	grey	0.182895	0.107393	0.0559063	0.0839583	0.16143	0.0789298	0.146997	0.169777	0.15953	0.0766568	-0.0531685	0.139967	0.125795
ENSG00000075151	EIF4G3	grey	grey	0.302618	0.159581	0.00900736	0.165013	0.28273	0.0280593	0.243358	0.185449	0.267574	0.177955	-0.0988494	0.276344	0.25196
ENSG00000117298	ECE1	Module-4	turquoise	0.27934	0.176458	0.106451	0.293402	0.339309	0.0291335	0.235096	0.156919	0.273811	0.119626	-0.160722	0.157843	0.190809
ENSG00000142794	NBPF3	grey	grey	0.153052	0.0849386	0.00636133	0.0877848	0.147965	0.0146647	0.107042	0.0661	0.138172	0.052995	-0.0538246	0.122067	0.0976475
ENSG00000162551	ALPL	grey	grey	0.0786024	0.0923416	0.0762635	0.132112	0.105698	0.0442706	0.0581984	0.016254	0.0925255	-0.049875	-0.0587378	0.0232862	-0.0107617
ENSG00000076864	RAP1GAP	Module-3	green	0.227778	0.074947	0.288632	0.516746	0.305582	0.0141683	0.0672483	0.0629791	0.221551	0.0461298	-0.0583007	0.00874286	0.0295373
ENSG00000090686	USP48	Module-4	turquoise	0.249128	0.143056	0.0398805	0.189502	0.263188	-0.00184212	0.196137	0.178891	0.244696	0.107453	-0.0779745	0.178077	0.168361
ENSG00000070831	CDC42	grey	grey	0.12815	0.0969783	0.105737	0.0536057	0.0942509	0.159324	0.0788977	0.135389	0.102146	0.00110322	-0.0449825	0.0759594	0.0439987
ENSG00000184677	ZBTB40	grey	grey	0.0967885	0.0668772	0.0061076	0.062834	0.0877027	-0.00128345	0.0746062	0.0799026	0.087156	0.0362419	-0.0194876	0.0701922	0.0626815
ENSG00000133216	EPHB2	Module-4	turquoise	0.26973	0.0827059	0.116268	0.28774	0.324023	0.0247347	0.155085	0.0893179	0.251257	0.172356	-0.109095	0.123758	0.176591
ENSG00000004487	KDM1A	grey	grey	0.211739	0.0822415	0.0278717	0.114264	0.198294	0.0374354	0.155684	0.143324	0.176982	0.148946	-0.0725184	0.161631	0.175971
ENSG00000240553	AL031428.1	grey	grey	0.135861	0.0611252	0.0146984	0.0371979	0.112027	0.0242029	0.0948019	0.21727	0.111655	0.0658815	-0.0346875	0.0943642	0.0883278
ENSG00000169641	LUZP1	grey	grey	0.181399	0.11139	0.00249436	0.0779684	0.160785	0.0159889	0.146492	0.17367	0.168806	0.0732348	-0.0511707	0.154086	0.12799
ENSG00000261326	LINC01355	grey	grey	0.116711	0.0517968	0.017097	0.0628559	0.102481	0.0119461	0.0884342	0.0843882	0.0870414	0.0746191	-0.0301463	0.0851009	0.098446
ENSG00000125944	HNRNPR	grey	grey	0.135924	0.0673405	0.00894685	0.0179865	0.11091	0.0615766	0.103271	0.120976	0.111927	0.0657518	-0.0446424	0.124812	0.0999056
ENSG00000125945	ZNF436	grey	grey	0.0382113	-0.00788184	0.0248972	0.0102835	0.0366073	0.0446046	0.0226521	0.00816366	0.0293783	0.0357481	-0.0186022	0.0246965	0.0345031
ENSG00000249087	ZNF436-AS1	grey	grey	0.0718012	0.036083	0.0641096	0.121292	0.0768072	0.00452654	0.0406376	0.031555	0.0601749	0.0309648	-0.0323351	0.0161291	0.0413522
ENSG00000088280	ASAP3	grey	grey	0.0791142	0.0978872	0.0688324	0.109092	0.0904936	0.0177852	0.0703461	0.0247678	0.0718608	-0.032737	-0.0277293	0.0476584	0.0283102
ENSG00000142676	RPL11	Module-2	brown	-0.0259896	-0.0120689	0.169619	-0.0374909	-0.0587785	0.152641	-0.0301061	-0.0381447	-0.0391588	-0.0332678	0.0259982	-0.0213053	-0.0371549
ENSG00000236810	ELOA-AS1	grey	grey	0.143625	0.0600971	-0.0412128	0.0456942	0.127903	-0.0154967	0.122256	0.0770077	0.116955	0.101986	-0.0619597	0.134977	0.139188
ENSG00000011007	ELOA	grey	grey	0.0718702	0.0426509	0.0219242	0.0486593	0.0715231	0.011946	0.0518325	0.0729188	0.0714887	0.0168371	-0.0101504	0.0519924	0.0328186
ENSG00000057757	PITHD1	Module-5	blue	0.0402079	-0.000624826	0.0794429	0.0186814	0.0219382	0.124147	-0.000908373	0.0373124	0.00957708	0.0111218	-0.0240685	0.00755871	-0.000215252
ENSG00000011009	LYPLA2	grey	grey	0.0456677	-0.00427678	0.0975214	0.107791	0.0584929	0.0583538	0.0029015	0.00982629	0.0361844	0.0293181	-0.000209847	-0.0227972	0.000115795
ENSG00000117308	GALE	grey	grey	0.0697658	0.0384859	0.069847	0.098926	0.0769407	0.0174357	0.0554766	0.0444987	0.0706964	0.0346153	-0.0300075	0.0369147	0.0487172
ENSG00000117305	HMGCL	grey	grey	0.0747202	0.0415346	0.0419891	0.0836145	0.0797734	0.0194668	0.058752	0.0224768	0.0661763	0.0259913	-0.0324812	0.0376539	0.0475185
ENSG00000179163	FUCA1	grey	grey	0.0645475	0.0462604	0.0210982	0.0465383	0.0574436	0.0181486	0.0455471	0.0613928	0.0641954	0.0112782	-0.0121454	0.0458387	0.0301206
ENSG00000189266	PNRC2	grey	grey	-0.00746033	-0.0245061	0.0342439	-0.0293566	-0.0192331	0.0587495	-0.0274939	-0.0084043	-0.0117045	0.00595817	-0.00765986	-0.0141307	-0.0126167
ENSG00000188529	SRSF10	grey	grey	0.197447	0.0951581	0.0378218	0.134035	0.192793	0.0178926	0.154428	0.118933	0.162125	0.136763	-0.0822182	0.144853	0.171851
ENSG00000001460	STPG1	grey	grey	0.0978634	0.061284	0.0122735	0.0476859	0.0886525	0.0212956	0.0869352	0.0561725	0.0861313	0.0435444	-0.0307707	0.0859688	0.0718538
ENSG00000001461	NIPAL3	grey	grey	0.131636	0.0824418	0.0420961	0.0733301	0.125254	0.0753402	0.105357	0.067324	0.115968	0.03891	-0.0484623	0.0916196	0.0823859
ENSG00000133226	SRRM1	grey	grey	0.140874	0.0437145	0.0445338	0.156065	0.16729	-0.0432186	0.0982366	0.0552351	0.139377	0.104639	-0.0260213	0.0895075	0.118117
ENSG00000117614	SYF2	grey	grey	0.0767297	0.0369283	0.0485039	0.043587	0.0604444	0.0399545	0.0603489	0.0416228	0.052171	0.0327637	-0.0308373	0.0603877	0.0529655
ENSG00000117616	RSRP1	Module-3	green	0.327383	0.0861034	0.122675	0.34039	0.356899	-0.0020691	0.211853	0.230811	0.29885	0.241068	-0.130812	0.174318	0.241208
ENSG00000187010	RHD	Module-7	red	0.109764	0.0629092	-0.0149248	0.0143811	0.0967757	0.000703989	0.0930467	0.245094	0.102203	0.0570769	-0.0357168	0.0748581	0.0766439
ENSG00000183726	TMEM50A	grey	grey	0.0927862	0.0790078	0.0447965	-0.00196356	0.0626523	0.114048	0.0979347	0.0719242	0.0779009	0.0281531	-0.0548328	0.0843641	0.0750325
ENSG00000188672	RHCE	grey	grey	0.0807292	0.0255215	0.00460462	0.039018	0.0767714	-0.00555828	0.0551319	0.0393731	0.058259	0.0592729	-0.0240079	0.0599421	0.0656969
ENSG00000204178	MACO1	grey	grey	0.243266	0.156063	-0.0214029	0.0995507	0.225042	0.0273751	0.21761	0.177236	0.225318	0.137405	-0.101783	0.210359	0.20846
ENSG00000117643	MAN1C1	Module-9	black	0.318012	-0.0393712	0.0823126	0.24748	0.355695	-0.000325554	0.189689	0.200215	0.270474	0.399666	-0.162284	0.175353	0.315537
ENSG00000233478	AL031280.1	Module-7	red	0.110516	0.0129748	0.0479566	0.0975484	0.121447	0.00743217	0.0666855	0.226993	0.109901	0.094872	-0.0528534	0.036389	0.0780353
ENSG00000162430	SELENON	grey	grey	0.0886724	0.0122967	0.0762597	0.091279	0.0873101	0.0321689	0.0516517	0.0189122	0.0747434	0.0715648	-0.0384717	0.0421388	0.0708349
ENSG00000117640	MTFR1L	grey	grey	0.0539295	0.0372681	0.106155	0.128869	0.05914	0.0431185	0.0228583	0.049538	0.0655456	-0.0107743	-0.00551917	-0.00671456	-0.018744
ENSG00000182749	PAQR7	grey	grey	0.0605727	0.0667579	0.0454377	0.0894417	0.0723081	0.00597213	0.0513791	0.0810847	0.0694897	-0.0145984	-0.0226856	0.02578	0.0184042
ENSG00000117632	STMN1	Module-5	blue	-0.0362274	0.120637	0.210179	-0.0885324	-0.0886787	0.376486	0.013697	-0.0462212	-0.0520769	-0.179177	-0.0155791	-0.0246533	-0.099704
ENSG00000158008	EXTL1	Module-3	green	0.0809853	0.0544753	0.11567	0.203418	0.113403	0.0221175	0.038482	0.0316992	0.0862129	-0.000342975	-0.0261479	-0.0110645	0.00552841
ENSG00000175087	PDIK1L	grey	grey	0.0935977	0.0333914	0.0111155	0.0185355	0.0788589	0.0400789	0.0600036	0.0565793	0.0708425	0.054592	-0.039856	0.0743154	0.0720819
ENSG00000142675	CNKSR1	grey	grey	0.0452225	0.0220784	0.0554296	0.0964522	0.0567108	0.00852657	0.0237618	-0.00310601	0.043274	0.0214232	-0.00154856	0.00588838	0.0246965
ENSG00000130695	CEP85	grey	grey	0.082276	0.0458806	0.0216311	0.0785407	0.0793216	-0.00141548	0.0471009	0.0850737	0.0786566	0.00966016	-0.0164746	0.0458401	0.0233738
ENSG00000158062	UBXN11	grey	grey	0.0758437	0.0038767	0.0788531	0.128746	0.0925778	0.0156675	0.022258	0.0312615	0.0618054	0.0456485	-0.0218214	0.0166599	0.0320126
ENSG00000117682	DHDDS	grey	grey	0.224234	0.104951	0.108321	0.249296	0.242181	0.0326916	0.136844	0.1628	0.212957	0.0804145	-0.0619519	0.113529	0.106966
ENSG00000198830	HMGN2	grey	grey	0.034896	0.0180055	0.0935139	0.0524051	0.0345918	0.0354509	0.0124017	0.0388635	0.0276342	0.00233986	0.0209288	0.00672886	0.00540971
ENSG00000117713	ARID1A	grey	grey	0.195694	0.0981667	0.0624571	0.149049	0.202417	0.0516415	0.157374	0.108709	0.167067	0.119115	-0.0604881	0.134541	0.156594
ENSG00000204160	ZDHHC18	grey	grey	0.125865	0.0535741	0.064591	0.121874	0.125572	0.0247641	0.0778453	0.0858582	0.108125	0.0597531	-0.0307962	0.0667813	0.072128
ENSG00000142751	GPN2	grey	grey	0.0968872	0.0510259	0.0235568	0.0866976	0.106229	-0.000312639	0.082263	0.0853368	0.0988849	0.0570763	-0.0514015	0.0585178	0.073913
ENSG00000198746	GPATCH3	grey	grey	0.050858	-0.0104445	0.0483921	0.0772306	0.0671443	0.00440985	0.0268782	0.0294067	0.0525396	0.0579025	-0.019671	0.0177725	0.0477945
ENSG00000090273	NUDC	grey	grey	0.0798874	-0.0206871	0.0945776	0.0785658	0.0785553	0.0563232	0.0387781	0.0184183	0.0573025	0.094074	-0.0347299	0.0350278	0.079577
ENSG00000253368	TRNP1	grey	grey	0.0973791	0.0641593	0.0628368	0.0997826	0.102077	0.0525732	0.0717801	0.0495841	0.0908426	0.0333628	-0.0535819	0.0472992	0.052941
ENSG00000090020	SLC9A1	grey	grey	0.157072	0.0912057	0.0881284	0.182236	0.181739	0.046533	0.107373	0.10475	0.16563	0.0370879	-0.0422194	0.0629128	0.0643756
ENSG00000142784	WDTC1	grey	grey	0.159078	0.0982073	0.0191465	0.11622	0.159938	0.033317	0.134653	0.112177	0.144368	0.0633838	-0.0495461	0.117597	0.101424
ENSG00000186501	TMEM222	grey	grey	0.0862113	0.0519165	0.0428633	0.0639016	0.0816344	0.0327339	0.0682831	0.0512415	0.078134	0.0409237	-0.0168071	0.056393	0.0573216
ENSG00000158195	WASF2	grey	grey	0.0513074	0.0207958	0.00486839	0.0376176	0.0400248	-0.00594329	0.0221728	0.0632454	0.0471829	0.00977684	0.0133055	0.0340809	0.0098426
ENSG00000126705	AHDC1	Module-3	green	0.219426	0.121619	0.143676	0.309065	0.276694	0.0488326	0.162882	0.132583	0.233871	0.0827068	-0.0864803	0.0942358	0.10452
ENSG00000126709	IFI6	grey	grey	0.0220384	0.000673244	0.0577334	0.0298301	0.0142943	0.0840611	-0.0097784	0.0467173	0.0139604	-0.0136128	0.0201408	-0.0135663	-0.0234733
ENSG00000009780	FAM76A	grey	grey	0.11015	0.0622402	0.0196863	0.0602178	0.0903657	0.0289831	0.0696841	0.107958	0.0849454	0.0418281	-0.0297038	0.0937835	0.0712555
ENSG00000117758	STX12	grey	grey	0.226478	0.120169	0.063431	0.142438	0.210012	0.0711251	0.15528	0.139077	0.187336	0.0800529	-0.0799622	0.170959	0.140572
ENSG00000117751	PPP1R8	grey	grey	0.0862067	0.0603224	0.0242439	0.0425213	0.0742974	0.0292139	0.0650889	0.0639157	0.0770479	0.0283878	-0.0337371	0.0638254	0.0458638
ENSG00000117748	RPA2	grey	grey	0.0840209	0.0526007	0.016738	0.0440615	0.0764503	0.0405349	0.0615494	0.0739062	0.0749902	0.0283433	-0.0275861	0.062786	0.0537449
ENSG00000158161	EYA3	grey	grey	0.240933	0.0702273	-0.00196641	0.104478	0.221944	0.0125794	0.16937	0.144924	0.199217	0.181408	-0.0867886	0.200683	0.213046
ENSG00000126698	DNAJC8	grey	grey	0.0952293	0.0363585	0.0492664	0.0482022	0.0806612	0.0666349	0.0619811	0.0820739	0.0757059	0.045304	-0.037378	0.0611127	0.0563881
ENSG00000130770	ATP5IF1	Module-2	brown	0.0547642	-0.0125016	0.195768	0.0814658	0.0428792	0.133756	0.00174323	0.0222996	0.0232679	0.0316368	-0.0219855	0.0028546	0.00946529
ENSG00000130766	SESN2	grey	grey	0.0467144	0.0429494	0.0212806	0.0256706	0.0410574	0.034848	0.046998	0.0460985	0.0390395	0.0085949	-0.00787619	0.0327243	0.0218145
ENSG00000204138	PHACTR4	grey	grey	0.234269	0.110149	0.00350266	0.1178	0.215445	0.02029	0.176821	0.148286	0.19206	0.145177	-0.0815513	0.190759	0.2008
ENSG00000180198	RCC1	grey	grey	0.0794084	0.0582112	0.00375973	0.0188503	0.0767776	0.0158673	0.0633951	0.107137	0.0806211	0.0168037	-0.0267485	0.0556609	0.046763
ENSG00000242125	SNHG3	grey	grey	0.0563064	0.0325305	0.0424899	0.0407055	0.0394999	0.0251832	0.0327878	0.0547656	0.0333248	0.0172614	-0.00848058	0.0330731	0.0235581
ENSG00000180098	TRNAU1AP	grey	grey	0.199006	0.110285	0.0835377	0.208127	0.214044	0.0107116	0.128682	0.117095	0.180013	0.06326	-0.0709061	0.116732	0.113003
ENSG00000197989	SNHG12	grey	grey	0.0560144	0.0255934	0.0835597	0.110222	0.071728	0.0172757	0.0234099	0.0328087	0.052273	0.0150828	-0.0260074	0.00374429	0.0153978
ENSG00000120656	TAF12	grey	grey	0.0779402	0.0753384	0.00527181	0.054413	0.075015	-0.00682508	0.06272	0.0828543	0.0836358	-0.00705626	-0.0203496	0.0614284	0.0355606
ENSG00000162419	GMEB1	grey	grey	0.0856096	0.0424999	0.0267598	0.0936154	0.0979532	0.00448271	0.0637674	0.0372922	0.0807545	0.0477661	-0.0313023	0.0498451	0.0593463
ENSG00000198492	YTHDF2	grey	grey	0.085865	0.0486939	0.0224195	0.0274281	0.0752488	0.0473782	0.0593789	0.072864	0.0671575	0.0262141	-0.0230797	0.0747284	0.0542956
ENSG00000116329	OPRD1	Module-4	turquoise	0.228465	0.10544	0.0804528	0.21636	0.27274	0.0189583	0.216158	0.221134	0.230927	0.17681	-0.128306	0.133651	0.195817
ENSG00000159023	EPB41	Module-7	red	0.201328	0.167581	0.00365883	0.0869908	0.184084	0.00186087	0.205766	0.257302	0.203931	0.0672465	-0.048783	0.170474	0.146107
ENSG00000116350	SRSF4	grey	grey	0.195839	0.114203	0.0318202	0.123322	0.186988	0.0195153	0.164044	0.0833818	0.1688	0.106254	-0.0684759	0.158769	0.168718
ENSG00000116353	MECR	Module-4	turquoise	0.201378	0.0853547	0.04195	0.141363	0.198189	0.0239444	0.140039	0.0800783	0.1615	0.111914	-0.0912125	0.144631	0.158831
ENSG00000060656	PTPRU	grey	grey	0.0719814	0.0895218	0.0570058	0.0963568	0.0687925	0.0324203	0.0420606	0.0857487	0.0756832	-0.077152	0.0173585	0.0372164	-0.0371498
ENSG00000162512	SDC3	Module-5	blue	-0.00221021	-0.0195576	0.121059	-0.0213997	-0.0127139	0.194197	-0.0213355	-0.0298669	-0.0241667	0.00386353	-0.00665788	-0.0329662	-0.0128853
ENSG00000134644	PUM1	grey	grey	0.198099	0.0963174	0.0254827	0.058324	0.166231	0.0882322	0.157992	0.133629	0.147073	0.116143	-0.0708242	0.171078	0.16032
ENSG00000084628	NKAIN1	Module-4	turquoise	0.127241	0.137054	0.0765993	0.180314	0.179348	-0.00155896	0.11264	0.0142741	0.132231	0.0164289	-0.0968815	0.0712332	0.0868525
ENSG00000060688	SNRNP40	grey	grey	0.146305	0.0825519	0.0195799	0.0707898	0.13094	0.0182561	0.114389	0.104577	0.122037	0.0705531	-0.0437973	0.113402	0.107298
ENSG00000121766	ZCCHC17	grey	grey	0.199233	0.0854346	-0.000618929	0.0762387	0.174104	0.0288694	0.152144	0.162792	0.162372	0.134916	-0.0744208	0.16765	0.179721
ENSG00000229044	AL451070.1	grey	grey	0.0871807	0.0666863	-0.0128754	0.010465	0.0706856	-0.00592919	0.0805272	0.121691	0.0779427	0.0258982	-0.0268285	0.0766909	0.0645579
ENSG00000121769	FABP3	grey	grey	0.0508543	0.023347	0.0990556	0.00900653	0.0336076	0.105485	0.0217713	0.0496567	0.0342455	0.00772401	-0.0242995	0.0348204	0.026893
ENSG00000162517	PEF1	Module-5	blue	0.00284854	-0.0182227	0.110554	-0.0104762	-0.0133829	0.147859	-0.0279698	-0.0123827	-0.0235725	-0.00348341	-0.01105	-0.0299667	-0.0214064
ENSG00000084636	COL16A1	Module-3	green	0.0753749	0.101717	0.143583	0.249794	0.120704	-0.01966	0.074901	0.0624873	0.0933948	-0.0459232	-0.0152315	-0.0198894	-0.0122228
ENSG00000121753	ADGRB2	Module-2	brown	0.100517	0.0132302	0.222427	0.266498	0.15635	0.0866667	0.0539739	0.00605712	0.097038	0.0669806	-0.0658011	-0.0212711	0.0409791
ENSG00000184007	PTP4A2	grey	grey	0.0748333	0.015197	0.0363463	-0.0238944	0.0478724	0.10771	0.0382638	0.0627311	0.0382692	0.0482448	-0.0402463	0.0683995	0.0580963
ENSG00000121774	KHDRBS1	grey	grey	0.213155	0.101428	0.0589567	0.114031	0.19926	0.0885567	0.16533	0.114584	0.175566	0.122573	-0.0967722	0.156397	0.167246
ENSG00000203325	AL445248.1	grey	grey	0.082949	0.0501238	0.0134757	0.0549099	0.0798439	0.00701835	0.0576896	0.169726	0.0823909	0.0294471	-0.0201538	0.0505387	0.047053
ENSG00000121775	TMEM39B	grey	grey	0.152959	0.0673922	0.0579023	0.136308	0.159631	0.00659914	0.126036	0.097887	0.127392	0.1089	-0.066841	0.0871039	0.124415
ENSG00000025800	KPNA6	grey	grey	0.193354	0.0634992	0.0589357	0.124896	0.180781	0.0483603	0.1362	0.0950438	0.147002	0.137988	-0.0582243	0.144984	0.166054
ENSG00000084652	TXLNA	grey	grey	0.101306	0.0679878	0.0765415	0.0855607	0.107081	0.0636793	0.0849157	0.112791	0.0996274	0.035997	-0.037798	0.0510121	0.0573068
ENSG00000160050	CCDC28B	grey	grey	0.0511549	0.00744253	0.0531815	0.0495032	0.0470811	0.0251447	0.0263556	0.0590529	0.0487716	0.0321508	-0.00323884	0.0125729	0.0293364
ENSG00000222046	DCDC2B	Module-7	red	0.0946371	0.0498877	0.0507036	0.101779	0.105565	0.0202709	0.0611082	0.180791	0.0990735	0.030982	-0.0409909	0.0245257	0.0370795
ENSG00000160055	TMEM234	grey	grey	0.070065	0.0189615	0.0787747	0.108335	0.0806644	0.00934884	0.0437348	0.0207837	0.0583089	0.052502	-0.0353125	0.0226979	0.0489132
ENSG00000084623	EIF3I	grey	grey	0.0121139	-0.00510944	0.0628142	0.0412068	0.0186523	0.0527756	-0.00626963	-0.00823809	0.0194084	-0.00154511	-0.0265492	-0.0178419	-0.0161218
ENSG00000116478	HDAC1	grey	grey	0.00644525	-0.0388473	0.00869301	-0.00739752	-0.00680989	-0.00808734	-0.0222553	-0.0321385	-0.0118332	0.0334201	0.0536311	0.010347	0.0129176
ENSG00000175130	MARCKSL1	Module-2	brown	-0.0639955	-0.010778	0.0591034	-0.0666455	-0.0827712	0.0965884	-0.0544572	-0.0759368	-0.0790191	-0.0610965	0.0438421	-0.0378623	-0.0585194
ENSG00000160058	BSDC1	grey	grey	0.211661	0.0997226	0.0606758	0.169702	0.222309	0.0225628	0.155216	0.109476	0.195721	0.116998	-0.111637	0.142845	0.158696
ENSG00000160062	ZBTB8A	grey	grey	0.131075	0.0621992	0.00378693	0.0399736	0.115405	0.0291206	0.119528	0.0709918	0.0999679	0.103969	-0.0675233	0.121703	0.139876
ENSG00000176261	ZBTB8OS	grey	grey	0.247339	0.099986	0.0163397	0.149119	0.238045	-0.00506611	0.180136	0.168571	0.202828	0.157376	-0.0962731	0.211762	0.211705
ENSG00000162521	RBBP4	grey	grey	0.155498	0.0789187	0.00757564	0.0236045	0.123879	0.0677725	0.122716	0.105221	0.121149	0.0960388	-0.0730641	0.128584	0.128401
ENSG00000162520	SYNC	grey	grey	0.103961	0.0342348	0.0241778	0.0392626	0.0860148	0.0403265	0.0661116	0.135389	0.0827789	0.0607916	-0.0342135	0.0787428	0.0736499
ENSG00000162522	KIAA1522	grey	grey	0.14589	0.0345656	0.0460271	0.11244	0.151784	0.0201452	0.114881	0.0861408	0.130036	0.129025	-0.0781816	0.0871164	0.13159
ENSG00000134684	YARS	grey	grey	0.212723	0.118444	0.0888307	0.189601	0.216484	0.043358	0.155736	0.106034	0.18439	0.0872546	-0.0809532	0.12978	0.133579
ENSG00000116497	S100PBP	grey	grey	0.152834	0.0470149	-0.00767106	0.0393781	0.115753	0.0251457	0.0759465	0.0765971	0.106056	0.0898345	-0.01277	0.139	0.112901
ENSG00000160097	FNDC5	grey	grey	0.0555494	0.117258	0.0767171	0.129554	0.0902987	0.00896873	0.0734328	0.0144955	0.0840189	-0.0511843	-0.0415081	0.026514	0.00914026
ENSG00000121905	HPCA	Module-5	blue	-0.0200463	0.0523681	0.162196	-0.0368865	-0.04261	0.26137	-0.000331247	-0.085646	-0.0495601	-0.0794326	-0.0474931	-0.0234405	-0.033895
ENSG00000116514	RNF19B	grey	grey	0.0953196	0.072778	0.0268689	0.0452591	0.0841637	0.0459102	0.0791048	0.0848411	0.0811165	0.0238337	-0.030588	0.0678555	0.0569798
ENSG00000236065	AL020995.1	Module-7	red	0.114061	0.0674253	0.0206037	0.0612819	0.103607	0.0137477	0.079901	0.236599	0.112462	0.0365653	-0.0333325	0.0736445	0.0613631
ENSG00000004455	AK2	grey	grey	0.105922	0.0517694	0.024993	0.0813581	0.0945932	0.00767835	0.0660934	0.089138	0.0896063	0.0457728	-0.0199639	0.0706451	0.063758
ENSG00000142920	AZIN2	grey	grey	0.194004	0.105581	0.0669727	0.1502	0.18811	0.0354889	0.12913	0.108278	0.155819	0.0871394	-0.0565492	0.130481	0.129427
ENSG00000116525	TRIM62	grey	grey	0.050035	0.043393	0.0278685	0.0708644	0.0472275	-0.00157401	0.0210497	0.0460126	0.0474618	-0.0217704	0.0366101	0.0195279	-0.00789583
ENSG00000284721	AL662907.3	grey	grey	0.0789486	0.0317001	-0.00962139	0.0368474	0.0845643	-0.00356945	0.078756	0.0290686	0.0676123	0.0641629	-0.0476263	0.0671035	0.0836223
ENSG00000160094	ZNF362	grey	grey	0.16604	0.116498	0.0418845	0.104321	0.159845	0.0384213	0.139369	0.10291	0.151452	0.060145	-0.055877	0.118331	0.118199
ENSG00000225313	AL513327.1	grey	grey	0.107986	0.0826349	-0.00195313	0.0422841	0.0916029	-0.00546809	0.0855109	0.191871	0.0941098	0.0217909	-0.0234466	0.0708333	0.0653945
ENSG00000134686	PHC2	grey	grey	0.201096	0.119516	0.0418745	0.126506	0.182123	0.0566029	0.155218	0.0742322	0.166535	0.101035	-0.0450501	0.149757	0.157697
ENSG00000121904	CSMD2	Module-4	turquoise	0.411352	0.161492	0.0607721	0.321049	0.442736	0.0014088	0.366426	0.12512	0.341157	0.369823	-0.186276	0.299274	0.42914
ENSG00000163866	SMIM12	grey	grey	0.195932	0.0875033	0.0286727	0.119966	0.199262	0.0137604	0.159664	0.140972	0.164692	0.13027	-0.0787899	0.127795	0.168396
ENSG00000116544	DLGAP3	Module-4	turquoise	0.351947	0.130195	0.0819555	0.284501	0.391022	0.0328924	0.290653	0.198895	0.318557	0.275055	-0.198055	0.231317	0.31302
ENSG00000163867	ZMYM6	grey	grey	0.162098	0.0795042	0.0330813	0.113654	0.160904	0.0178025	0.111326	0.184923	0.168367	0.0751233	-0.0420071	0.099907	0.0964806
ENSG00000197056	ZMYM1	grey	grey	0.085432	0.0306402	-0.0112553	0.0295127	0.0734626	-0.0034059	0.0544692	0.0703198	0.073753	0.0534089	-0.0260732	0.0761886	0.0673849
ENSG00000116560	SFPQ	grey	grey	0.210296	0.105394	0.087817	0.212925	0.224589	0.00371944	0.15809	0.16385	0.212426	0.109805	-0.0568876	0.128751	0.143904
ENSG00000146463	ZMYM4	grey	grey	0.258773	0.145256	-0.0457585	0.0584041	0.226399	0.0161505	0.217655	0.217914	0.229012	0.140762	-0.0798661	0.242848	0.212138
ENSG00000142687	KIAA0319L	grey	grey	0.265354	0.140143	0.0477666	0.178732	0.256677	0.0271909	0.22269	0.165166	0.223442	0.143179	-0.101044	0.203524	0.210448
ENSG00000020129	NCDN	Module-5	blue	-0.0418135	-0.065449	0.162422	-0.0637889	-0.07801	0.306052	-0.0624886	-0.101137	-0.087897	-0.0175173	-0.0351497	-0.0565907	-0.0500451
ENSG00000116819	TFAP2E	Module-4	turquoise	0.184121	0.0741289	0.060524	0.184328	0.214365	-0.0085487	0.149591	0.104232	0.152236	0.140247	-0.0783094	0.108607	0.152273
ENSG00000126067	PSMB2	grey	grey	0.0789073	0.0242104	0.0516906	-0.00440986	0.053002	0.104759	0.0471858	0.0759445	0.0496588	0.0425323	-0.0404607	0.0575767	0.051319
ENSG00000142686	C1orf216	grey	grey	0.0544266	0.0149037	0.0808468	0.0570909	0.0513586	0.0659057	0.0264878	0.0222908	0.0484484	0.0357882	-0.0300151	0.0143326	0.0330013
ENSG00000092853	CLSPN	grey	grey	0.100798	0.00441997	0.00847225	0.061769	0.10546	-0.00466654	0.0700516	0.0636879	0.0886804	0.110814	-0.0581458	0.0652804	0.100016
ENSG00000134698	AGO4	grey	grey	0.266465	0.15484	0.0170634	0.172203	0.262929	-0.00691174	0.254396	0.187302	0.23297	0.180097	-0.112818	0.206951	0.251364
ENSG00000092847	AGO1	grey	grey	0.257967	0.14643	0.0277255	0.150298	0.253844	0.0217751	0.225708	0.200788	0.228669	0.152859	-0.105119	0.197503	0.211762
ENSG00000126070	AGO3	grey	grey	0.26947	0.174333	-0.0444675	0.0844402	0.232719	0.00842523	0.240243	0.197976	0.224642	0.12404	-0.071516	0.26454	0.224011
ENSG00000271554	AL138787.2	grey	grey	0.0841902	0.0661952	-0.00199916	0.0192402	0.070171	0.013112	0.0727469	0.176466	0.0784732	0.0172779	-0.0297739	0.0657161	0.0544732
ENSG00000116863	ADPRHL2	grey	grey	0.0684387	0.0313462	0.0707875	0.123135	0.0881779	0.00613519	0.0391456	0.0227876	0.0637969	0.0358295	-0.013139	0.0211204	0.0385855
ENSG00000054116	TRAPPC3	Module-2	brown	0.0762404	0.0108377	0.073559	0.0898	0.0750038	0.0327081	0.0321214	0.027997	0.0458355	0.0472273	-0.0269902	0.0385226	0.0462914
ENSG00000116871	MAP7D1	grey	grey	0.0956509	-0.0179525	0.126711	0.169039	0.108305	0.0388724	0.0256117	0.0502728	0.0785733	0.0839935	-0.0215672	0.0106743	0.0419116
ENSG00000054118	THRAP3	grey	grey	0.237455	0.0405605	0.0350494	0.158863	0.241707	-0.00412536	0.165425	0.181938	0.217145	0.214513	-0.106368	0.159881	0.210399
ENSG00000214193	SH3D21	Module-3	green	0.152569	0.0425786	0.105288	0.212189	0.170701	0.00528433	0.0621986	0.140122	0.142883	0.071448	-0.0258603	0.0321145	0.0548765
ENSG00000196182	STK40	Module-4	turquoise	0.198219	0.113683	0.0831443	0.210277	0.221037	0.0261351	0.144625	0.120354	0.180937	0.069319	-0.070421	0.104453	0.117646
ENSG00000181817	LSM10	grey	grey	0.0460103	0.0132358	0.0368634	0.0477635	0.0416506	0.0279001	0.0198918	0.0202368	0.0284888	0.0179155	-0.0113274	0.0223977	0.0148161
ENSG00000116885	OSCP1	grey	grey	0.106703	0.042039	0.0545097	0.0824728	0.108186	0.042319	0.0774687	0.0484543	0.0831893	0.0605257	-0.0468614	0.0620196	0.0764737
ENSG00000116898	MRPS15	grey	grey	0.0336268	0.00895836	0.0726183	0.0479939	0.0344997	0.0387677	0.015257	0.0153972	0.0251028	0.0134752	-0.0184333	0.0145621	0.0191051
ENSG00000163873	GRIK3	grey	grey	0.188789	0.129094	0.070235	0.169905	0.175379	0.0398718	0.05055	0.111597	0.181327	-0.126686	0.018496	0.137427	-0.0497582
ENSG00000223944	AL353604.1	Module-9	black	0.25624	-0.243697	-0.0224997	0.133637	0.278328	-0.0740872	0.119311	0.0719952	0.185208	0.566109	-0.153432	0.167987	0.36267
ENSG00000163875	MEAF6	grey	grey	0.0585872	0.0170787	0.0494775	0.00213536	0.0338001	0.0923006	0.0368792	0.0492085	0.040299	0.0254591	-0.0181239	0.0471935	0.0375887
ENSG00000163877	SNIP1	grey	grey	0.0586018	0.0225608	-0.00244309	0.000356837	0.0508073	0.0224338	0.0367974	0.0406357	0.0523548	0.0394559	-0.0239222	0.0558859	0.0538144
ENSG00000134697	GNL2	grey	grey	0.0566063	0.018765	0.0120356	0.037667	0.05512	-0.00560409	0.0294674	0.0346658	0.0444159	0.0251613	0.0018711	0.0384385	0.0327488
ENSG00000116922	C1orf109	grey	grey	0.0584755	0.0267166	0.0104743	0.0303069	0.053013	0.0342677	0.0437446	0.0548131	0.0499465	0.0268409	-0.0289071	0.0332307	0.0408602
ENSG00000183317	EPHA10	grey	grey	0.175364	-0.0462358	0.0839022	0.184508	0.199707	0.00825438	0.0799851	0.106973	0.139824	0.226776	-0.0864955	0.0712406	0.161635
ENSG00000185090	MANEAL	grey	grey	0.0552204	0.0195139	0.0711208	0.0347071	0.0457126	0.086198	0.02416	0.0393189	0.0297045	0.0223239	-0.0313227	0.0221867	0.0334918
ENSG00000197982	C1orf122	Module-2	brown	0.0435882	0.0144494	0.105663	0.104483	0.0391622	0.0530694	0.00566849	0.0291139	0.0284608	-0.00404228	0.011047	-0.0226005	-0.0109121
ENSG00000188786	MTF1	grey	grey	0.141017	0.0723203	0.0134947	0.0889036	0.13701	-0.0095713	0.107314	0.105885	0.13045	0.062467	-0.0400338	0.111454	0.101077
ENSG00000204084	INPP5B	grey	grey	0.220737	0.0959077	0.0352729	0.154966	0.224157	5.80008e-05	0.181113	0.179074	0.198053	0.137525	-0.0808141	0.15577	0.172669
ENSG00000183431	SF3A3	grey	grey	0.107663	0.0452206	0.058498	0.0942316	0.105805	0.0229665	0.0718737	0.0724341	0.0961831	0.0590773	-0.0351191	0.0702257	0.0698021
ENSG00000183520	UTP11	grey	grey	0.0351864	0.00898679	0.0129259	0.0211603	0.0368365	0.0153313	0.0112594	0.0365371	0.0310278	0.0215864	-0.025682	0.0120933	0.0213759
ENSG00000224592	MIR3659HG	Module-9	black	0.141571	-0.14662	-0.00279181	0.0817231	0.162525	-0.0257204	0.0538824	0.0376381	0.106004	0.325567	-0.097865	0.0674193	0.197109
ENSG00000116954	RRAGC	grey	grey	0.038018	0.011978	0.0579254	0.00555583	0.0254653	0.0901281	0.0119286	0.034714	0.0260255	0.0144121	-0.0178577	0.0151547	0.00922897
ENSG00000228436	AL139260.1	Module-4	turquoise	0.240568	0.125222	0.0678081	0.243925	0.270676	-0.0172183	0.173428	0.139698	0.221903	0.120379	-0.0814235	0.167623	0.172022
ENSG00000214114	MYCBP	grey	grey	0.0740878	0.0310134	0.0297112	0.0635922	0.0708294	0.00640617	0.0466725	0.16289	0.0725992	0.0287295	-0.00705743	0.0265884	0.035311
ENSG00000158315	RHBDL2	Module-7	red	0.109552	0.075391	0.0234488	0.0736229	0.105891	0.010756	0.0760771	0.256072	0.111106	0.0230525	-0.00132543	0.0592942	0.0423907
ENSG00000174574	AKIRIN1	grey	grey	0.128758	0.0461065	0.0342068	0.0533239	0.0977424	0.0562937	0.0844872	0.129383	0.0986011	0.0747857	-0.0240897	0.0910521	0.0947289
ENSG00000168653	NDUFS5	Module-2	brown	-0.00771988	-0.0252594	0.191556	-0.00174291	-0.0301964	0.15227	-0.0267634	-0.0320349	-0.0305746	-0.0135487	0.00657333	-0.0210949	-0.0235126
ENSG00000127603	MACF1	Module-3	green	0.290402	0.273148	0.077196	0.338223	0.338154	-0.0434955	0.274514	0.181061	0.301818	0.0576141	-0.0606144	0.190146	0.191395
ENSG00000183682	BMP8A	grey	grey	0.119676	0.0332364	0.080969	0.154499	0.149643	0.0168838	0.0707514	0.119053	0.122685	0.0848562	-0.0533177	0.0377425	0.0636701
ENSG00000090621	PABPC4	grey	grey	0.0527153	0.021609	0.0668122	0.0475303	0.0465554	0.0672822	0.037699	0.0348811	0.0465846	0.0196994	7.25419e-05	0.0214581	0.0271459
ENSG00000116983	HPCAL4	Module-5	blue	0.0538671	0.0257258	0.0794562	0.00620054	0.0336504	0.116638	0.0374685	0.0271789	0.029121	0.0187977	-0.0349722	0.0295722	0.0298797
ENSG00000084072	PPIE	grey	grey	0.0977079	0.0517783	0.0274814	0.0625658	0.0983881	0.00721635	0.0804289	0.0562614	0.0872988	0.0568993	-0.0465885	0.0691402	0.0722342
ENSG00000043514	TRIT1	grey	grey	0.206732	0.0917278	0.0159069	0.110114	0.189406	0.0171551	0.149018	0.128421	0.177139	0.130243	-0.0781064	0.159974	0.173344
ENSG00000131236	CAP1	Module-5	blue	0.0742989	0.000833693	0.0918103	0.0201408	0.0559577	0.149575	0.0428543	0.0176495	0.031691	0.0708089	-0.0481323	0.0439592	0.0638549
ENSG00000131238	PPT1	grey	grey	0.0733365	0.0459008	0.063728	0.0209467	0.0505459	0.0920641	0.0566664	0.044787	0.0517419	0.0259289	-0.0256581	0.054195	0.0470413
ENSG00000117000	RLF	grey	grey	0.264692	0.150917	-0.0049466	0.121316	0.244862	0.0100656	0.220587	0.142398	0.216017	0.150314	-0.101948	0.24095	0.236085
ENSG00000084073	ZMPSTE24	grey	grey	0.0974496	0.0250873	0.059101	0.0557845	0.0841074	0.0758123	0.0478591	0.0712167	0.0753494	0.054497	-0.0219138	0.0643921	0.0565345
ENSG00000084070	SMAP2	grey	grey	0.171068	0.093188	-0.00979279	0.00530962	0.138908	0.0612598	0.168257	0.139538	0.14344	0.113309	-0.0645689	0.164196	0.161089
ENSG00000187801	ZFP69B	grey	grey	0.0986956	0.0589895	0.000901585	0.0420806	0.0931499	0.0105194	0.080065	0.0758805	0.0958192	0.0497885	-0.0415088	0.0765298	0.0781374
ENSG00000238287	AL603839.3	grey	grey	0.122778	0.0692072	0.0099189	0.0957217	0.125206	-0.00488028	0.0996298	0.010788	0.0993897	0.0552067	-0.0617444	0.10159	0.110378
ENSG00000164002	EXO5	grey	grey	0.0407274	0.0249574	0.00462901	0.0388187	0.0458332	-0.00360402	0.0306833	0.0186177	0.0311088	0.0252624	-0.0283013	0.0315603	0.0438862
ENSG00000117010	ZNF684	grey	grey	0.0625769	0.0541568	-0.00350763	0.0261144	0.0527604	0.00857961	0.0490217	0.0569638	0.0587473	0.020878	-0.0167927	0.0548372	0.0501216
ENSG00000286838	AL356379.2	grey	grey	0.0696181	0.0976489	0.02933	0.0593069	0.0707458	0.0171437	0.0817489	0.0532061	0.0594596	0.00446541	-0.0457828	0.0503749	0.0606281
ENSG00000117016	RIMS3	grey	grey	0.132149	0.120863	0.11958	0.148197	0.146443	0.0862862	0.13717	0.100787	0.122197	0.0510916	-0.0655096	0.0544583	0.0924813
ENSG00000066136	NFYC	grey	grey	0.130555	0.11938	-0.0114334	0.025432	0.108385	0.0305909	0.13723	0.0945504	0.104907	0.0407774	-0.046183	0.137121	0.109004
ENSG00000117013	KCNQ4	Module-4	turquoise	0.0818965	0.0748532	0.0414044	0.0956319	0.103778	0.004337	0.0961631	0.017282	0.0872683	0.0447473	-0.0382381	0.0374688	0.0735447
ENSG00000171793	CTPS1	grey	grey	0.097569	0.0144112	0.0483347	0.0840487	0.0970555	0.0160636	0.0525384	0.0629595	0.0707768	0.0723099	-0.0126839	0.0431851	0.060827
ENSG00000281207	SLFNL1-AS1	Module-7	red	0.0882764	0.041339	0.0133017	0.0601241	0.085828	-0.00300037	0.0640972	0.167661	0.0787503	0.0394009	-0.0207705	0.0542594	0.045327
ENSG00000010803	SCMH1	Module-4	turquoise	0.333847	0.178165	-0.0261582	0.144513	0.321041	0.00190551	0.292846	0.121953	0.270838	0.222514	-0.116984	0.320821	0.329132
ENSG00000204060	FOXO6	grey	grey	0.0817274	0.11107	0.0547953	0.108343	0.107767	0.0259662	0.0783834	-0.00312057	0.0884166	-0.0325815	-0.0322824	0.048808	0.0326423
ENSG00000127124	HIVEP3	Module-4	turquoise	0.450268	0.177829	0.0324887	0.338807	0.492075	-0.0420363	0.291371	0.12381	0.387288	0.252863	-0.171334	0.343833	0.352003
ENSG00000198815	FOXJ3	grey	grey	0.26196	0.134243	0.00413315	0.117462	0.228477	0.0247034	0.212921	0.128371	0.205268	0.157116	-0.101225	0.244992	0.233644
ENSG00000177181	RIMKLA	grey	grey	0.155585	0.0792359	0.0352422	0.0856588	0.14377	0.0595433	0.0973358	0.106454	0.14157	0.0478699	-0.0396667	0.119593	0.0866016
ENSG00000127125	PPCS	grey	grey	0.0628283	0.0194082	0.0327958	0.0545901	0.0659407	0.0186765	0.0452795	0.0287907	0.0583539	0.0477266	-0.0228032	0.0369408	0.047499
ENSG00000186409	CCDC30	Module-4	turquoise	0.296035	0.132101	-0.0205812	0.140657	0.298519	-0.0168096	0.249132	0.161408	0.258807	0.209214	-0.139603	0.273274	0.292115
ENSG00000171960	PPIH	grey	grey	0.0848792	0.0385229	0.0263095	0.0511651	0.0783293	0.0301344	0.0661144	0.0340667	0.062981	0.0541936	-0.0487911	0.0683419	0.0735179
ENSG00000285728	AC098484.4	grey	grey	0.0831778	0.0548752	-0.0200259	0.026683	0.0776925	-0.0105268	0.0785695	0.119462	0.0678568	0.0465722	-0.0335844	0.0680593	0.0746263
ENSG00000065978	YBX1	grey	grey	0.0630791	0.0142903	0.0402323	0.0100433	0.0386658	0.0487801	0.0253977	0.0447018	0.0460999	0.0384786	0.00428779	0.054574	0.0507416
ENSG00000117385	P3H1	grey	grey	0.0878153	0.0189816	0.0674744	0.127219	0.100047	0.00178954	0.0542381	0.0639321	0.0837445	0.0671676	-0.0380113	0.0250233	0.0631108
ENSG00000164008	C1orf50	grey	grey	0.0679858	0.0196046	0.000264816	0.0264097	0.0595622	0.00144808	0.0403234	0.0472162	0.046713	0.0476226	-0.0315122	0.0599581	0.0591035
ENSG00000177868	SVBP	grey	grey	0.025937	-0.0116423	0.0369564	0.00302526	0.0154942	0.0553022	-0.00319034	0.00771014	0.013664	0.0189578	-0.0226111	0.0092612	0.00994556
ENSG00000164010	ERMAP	grey	grey	0.0837608	0.0161592	0.0318142	0.0544847	0.0776391	0.00432046	0.0398626	0.0661285	0.0716741	0.0488399	-0.0127369	0.0611898	0.054636
ENSG00000227533	SLC2A1-AS1	grey	grey	0.142102	0.0408239	0.0271806	0.117153	0.147534	-0.00664203	0.107126	0.0704613	0.114943	0.126053	-0.0625609	0.0960318	0.136542
ENSG00000117395	EBNA1BP2	grey	grey	0.0275919	-0.00675229	0.0596553	0.0187546	0.0344632	0.0513821	0.00821266	-0.00328598	0.0225436	0.0302834	-0.0195999	0.00582399	0.0279664
ENSG00000159479	MED8	grey	grey	0.0819035	0.00120716	0.0894096	0.109807	0.0931859	0.0491854	0.0350126	0.0515616	0.0750792	0.0630951	-0.0476536	0.01833	0.0448396
ENSG00000198198	SZT2	Module-3	green	0.160573	0.0700874	0.0606608	0.186656	0.182999	-0.00827231	0.111947	0.0758641	0.156679	0.099025	-0.0479777	0.0733008	0.103238
ENSG00000178922	HYI	grey	grey	0.0220901	0.0218033	0.042313	0.0635405	0.033714	-0.0017081	0.0284817	0.0140147	0.0239785	0.013278	-0.0212705	0.00344285	0.0202356
ENSG00000142949	PTPRF	grey	grey	0.184868	-0.105717	0.18351	0.260374	0.243559	0.105592	0.0461317	0.086767	0.156934	0.283499	-0.113895	0.00207451	0.144908
ENSG00000066135	KDM4A	grey	grey	0.187542	0.0105533	0.0402123	0.139995	0.198351	-0.00161468	0.114807	0.148832	0.179594	0.174792	-0.0736892	0.110007	0.149893
ENSG00000236200	KDM4A-AS1	Module-7	red	0.0622813	0.0179264	-0.00857407	0.0157127	0.0562125	-0.0067534	0.0441756	0.140279	0.0556292	0.0453264	-0.029159	0.0299131	0.0522348
ENSG00000126091	ST3GAL3	Module-4	turquoise	0.305448	0.070115	-0.0106221	0.154702	0.302738	-0.00170153	0.222246	0.160769	0.258306	0.280858	-0.125472	0.234335	0.300231
ENSG00000117408	IPO13	Module-2	brown	0.0241808	-0.0237967	0.121448	0.134484	0.0465795	0.0033764	-0.0193717	-0.024864	0.0204963	0.0215094	0.019779	-0.0339945	0.000569327
ENSG00000132768	DPH2	grey	grey	0.0488253	-0.00183653	0.0604347	0.104085	0.0564574	0.00243515	0.0162833	0.0161178	0.0443812	0.0385112	-0.023158	-0.011396	0.029738
ENSG00000117410	ATP6V0B	Module-2	brown	-0.0112348	0.0122814	0.228363	0.0709066	-0.020264	0.217676	-0.0250796	0.0418518	-0.0161976	-0.0565615	0.00320347	-0.0771807	-0.0764402
ENSG00000117411	B4GALT2	grey	grey	0.0516558	0.0670222	0.0840295	0.0826822	0.0651884	0.0859432	0.0590167	0.0110905	0.056896	-0.00516894	-0.0503563	0.0124059	0.0213919
ENSG00000159214	CCDC24	Module-3	green	0.154501	0.0533911	0.0883512	0.198847	0.179257	-0.00097275	0.0855827	0.0384399	0.129096	0.0843834	-0.0785899	0.0619122	0.102604
ENSG00000196517	SLC6A9	grey	grey	0.0590616	0.0105057	0.0277174	0.0703631	0.0702385	0.00531845	0.0354742	0.0670642	0.0590615	0.0529491	-0.0145888	0.0119992	0.0373593
ENSG00000178028	DMAP1	grey	grey	0.0298246	-0.0127545	0.090607	0.110636	0.0496178	0.0210883	0.00552277	-0.00052683	0.0297629	0.0253296	-0.0128163	-0.014191	0.0153478
ENSG00000117419	ERI3	grey	grey	0.267043	0.12198	0.00402498	0.143821	0.262748	0.0129821	0.205916	0.175624	0.233237	0.162484	-0.081535	0.208283	0.20887
ENSG00000187147	RNF220	Module-10	purple	-0.0505376	-0.0209288	0.0489724	-0.00388039	-0.0782282	0.0200938	-0.0913247	0.0234017	-0.0448232	-0.0948309	0.212616	-0.0783295	-0.127945
ENSG00000126106	TMEM53	grey	grey	0.0495732	0.0225436	0.00951948	0.0251511	0.0478985	0.0218354	0.0315594	0.0279796	0.042065	0.0307652	-0.0205205	0.0384996	0.0382133
ENSG00000198520	ARMH1	grey	grey	0.152221	0.030151	0.0551965	0.176938	0.176205	-0.0210595	0.0781145	0.0729828	0.139865	0.105413	-0.0651021	0.0856208	0.108814
ENSG00000142937	RPS8	grey	grey	0.0764785	0.037361	0.139017	0.092734	0.0763898	0.0807131	0.0533845	-0.0162547	0.0564841	0.0342279	-0.0326005	0.0381279	0.0524967
ENSG00000222009	BTBD19	grey	grey	0.0830566	0.0550767	0.0264354	0.0715952	0.090686	0.00533346	0.0743123	0.0631068	0.0667826	0.0458176	-0.0363623	0.0571247	0.0752955
ENSG00000117425	PTCH2	Module-3	green	0.220356	0.0384084	0.153322	0.323612	0.259587	0.0156777	0.0897593	0.12626	0.203923	0.131116	-0.0851663	0.0672811	0.113394
ENSG00000070785	EIF2B3	Module-4	turquoise	0.231976	0.0938009	0.0229553	0.148587	0.231029	0.000236782	0.173888	0.127761	0.188344	0.152062	-0.101637	0.185257	0.199711
ENSG00000126107	HECTD3	grey	grey	0.0869628	0.025922	0.0937694	0.146951	0.100273	0.0227251	0.0427433	0.0246652	0.0809946	0.0409696	-0.0331252	0.0186842	0.044277
ENSG00000126088	UROD	grey	grey	0.0395986	0.0173176	0.107318	0.137708	0.0582998	0.0212634	0.010797	0.00879156	0.0484053	0.00164389	-0.0171464	-0.0235114	-0.00892296
ENSG00000162415	ZSWIM5	grey	grey	0.255646	0.0951039	-0.0113641	0.105137	0.236944	0.012155	0.196943	0.0973269	0.209087	0.190561	-0.0952525	0.234451	0.25429
ENSG00000132781	MUTYH	grey	grey	0.0550934	0.0343786	0.0279921	0.0588307	0.052112	0.0137438	0.0477535	0.027884	0.0521221	0.029879	-0.00491672	0.0223277	0.0382978
ENSG00000070759	TESK2	grey	grey	0.135429	0.143786	-0.002683	0.0624959	0.145245	0.0116189	0.197653	0.0349792	0.103181	0.129066	-0.0990771	0.129904	0.201749
ENSG00000117450	PRDX1	grey	grey	-0.0274464	-0.0134154	0.122621	-0.0197997	-0.0458672	0.130316	-0.0470278	-0.0138457	-0.038729	-0.0458164	0.0272562	-0.0486893	-0.0600841
ENSG00000117448	AKR1A1	grey	grey	0.0828957	0.0555897	0.0208075	0.0707994	0.085874	0.000318999	0.0652807	0.0564164	0.0727102	0.0309364	-0.0275732	0.0488631	0.0516434
ENSG00000132780	NASP	Module-3	green	0.168419	0.0832947	0.0618568	0.179514	0.185401	-0.0114423	0.112998	0.1097	0.175916	0.0718382	-0.026108	0.0958546	0.0908775
ENSG00000159592	GPBP1L1	grey	grey	0.159711	0.0804162	-0.013802	0.0637417	0.139337	-0.00702808	0.13004	0.119043	0.12411	0.0946035	-0.0340971	0.142154	0.132004
ENSG00000159596	TMEM69	grey	grey	0.0370116	0.0280989	-0.00602884	0.00183811	0.0265695	0.0124334	0.0381494	0.0320593	0.0350342	0.0102716	-0.0234965	0.0383036	0.0294977
ENSG00000197429	IPP	grey	grey	0.0572522	0.022908	-0.0211309	0.0198589	0.0489382	-0.0199108	0.0452255	0.0359909	0.0433904	0.0376837	-0.014019	0.0455169	0.0474954
ENSG00000086015	MAST2	grey	grey	0.167797	0.0761108	-0.0114455	0.0633087	0.139543	0.0245231	0.12614	0.0651293	0.125027	0.0963554	-0.0647047	0.154874	0.150198
ENSG00000117461	PIK3R3	grey	grey	0.179842	0.044203	-0.00491773	0.0581709	0.157334	0.0323238	0.121982	0.198413	0.149709	0.120869	-0.0578236	0.156417	0.142817
ENSG00000085998	POMGNT1	grey	grey	0.147272	0.0534064	0.126484	0.212384	0.165543	0.0297883	0.073265	0.0833632	0.125103	0.0783743	-0.059454	0.0505226	0.0784056
ENSG00000171357	LURAP1	grey	grey	0.142804	0.07335	-0.0216374	0.0726479	0.145856	-0.000802061	0.135466	0.0722719	0.122886	0.104057	-0.0780232	0.130481	0.137622
ENSG00000085999	RAD54L	grey	grey	0.0884285	0.00594093	0.0349949	0.112787	0.1115	-0.00915712	0.0482632	0.0880514	0.0981308	0.0679957	-0.0481812	0.0309501	0.0648376
ENSG00000132128	LRRC41	grey	grey	0.176253	0.0746835	0.0981173	0.190138	0.19242	0.0289005	0.115478	0.12692	0.161307	0.0943263	-0.0600127	0.0812644	0.117731
ENSG00000173660	UQCRH	Module-5	blue	0.0542733	0.0206758	0.161816	0.0240436	0.0232928	0.1966	0.013865	0.0186615	0.0196349	-0.00195293	-0.021625	0.0194613	0.00512238
ENSG00000117481	NSUN4	grey	grey	0.0968866	0.0460286	0.00246869	0.0516208	0.0920434	0.0187761	0.0766017	0.0443426	0.0711209	0.0583083	-0.0513338	0.0742939	0.0888178
ENSG00000117480	FAAH	Module-3	green	0.11931	-0.068011	0.11269	0.220868	0.155068	-0.0145193	0.022348	0.0253448	0.0956595	0.169722	-0.0457885	0.0165586	0.101645
ENSG00000079277	MKNK1	Module-3	green	0.232575	0.073549	0.0925154	0.25987	0.261479	0.00478813	0.180679	0.0984104	0.20925	0.201023	-0.108959	0.124783	0.211826
ENSG00000123472	ATPAF1	grey	grey	0.211772	0.0724918	0.0243703	0.0948509	0.190891	0.0552549	0.161593	0.11405	0.164482	0.165389	-0.0886583	0.160505	0.186656
ENSG00000159658	EFCAB14	grey	grey	0.0988932	0.0329418	0.0227428	0.0239249	0.0710994	0.05246	0.062268	0.0708525	0.0810716	0.0613766	-0.0380661	0.0795158	0.0715989
ENSG00000186377	CYP4X1	grey	grey	0.194661	0.0980359	0.0539456	0.134511	0.18649	0.0492357	0.147853	0.146047	0.166452	0.108721	-0.0879155	0.131344	0.137453
ENSG00000186160	CYP4Z1	grey	grey	0.136153	0.0438799	0.000459598	0.0726764	0.132328	0.00586847	0.083831	0.0986906	0.111561	0.0914242	-0.0512093	0.0998987	0.106435
ENSG00000225506	CYP4A22-AS1	grey	grey	0.154854	0.0908082	-0.0107908	0.0648479	0.144778	-0.00355474	0.140391	0.105326	0.137206	0.0960251	-0.0609314	0.134052	0.13994
ENSG00000123473	STIL	grey	grey	0.0496103	0.0186022	0.0193276	0.0396089	0.0478446	0.0139439	0.0233495	0.0321211	0.0521273	0.0190389	-0.0118072	0.0313383	0.0294204
ENSG00000162368	CMPK1	Module-5	blue	0.0463349	0.0398863	0.0638302	-0.0252596	0.017234	0.123633	0.0230668	0.0642217	0.0265199	-0.0271946	-0.0145257	0.0357319	-0.00590303
ENSG00000132122	SPATA6	grey	grey	0.053286	0.0792987	0.00762835	0.0355726	0.0440931	0.00504091	0.0467298	0.0559382	0.0672994	-0.0313631	0.0693423	0.0347572	0.00113964
ENSG00000186094	AGBL4	Module-4	turquoise	0.478625	0.333377	-0.00740284	0.326003	0.512742	-0.0357327	0.437907	0.236757	0.466529	0.229901	-0.197727	0.435736	0.402653
ENSG00000162373	BEND5	grey	grey	0.0219642	0.020232	0.0342214	0.050427	0.0271158	0.0166738	0.000298642	-0.0026109	0.0315865	-0.0192693	-0.00906249	0.00241348	-0.0167618
ENSG00000229846	AC099788.1	Module-7	red	0.147224	0.0959896	-0.028876	0.00117321	0.11893	0.0229568	0.103892	0.347984	0.13815	0.029774	-0.0394868	0.115551	0.07405
ENSG00000162374	ELAVL4	Module-5	blue	0.125481	0.186958	0.0237303	-0.0330295	0.0679338	0.170664	0.108915	0.0813709	0.0994375	-0.106967	-0.0504027	0.150949	0.0227645
ENSG00000185104	FAF1	Module-11	pink	0.337626	0.211794	-0.0287776	0.162573	0.314376	-0.000907101	0.306891	0.167688	0.289003	0.200736	-0.119928	0.362282	0.317737
ENSG00000123091	RNF11	Module-5	blue	0.0195398	0.0476634	0.0577602	-0.112824	-0.0374039	0.21777	0.0215693	0.00755449	-0.0213748	-0.0391002	-0.0446489	0.0399046	-0.00175458
ENSG00000085831	TTC39A	grey	grey	0.0796861	0.0638229	0.0561838	0.109457	0.0916226	0.0189623	0.0401716	0.0698324	0.0995445	-0.0200332	-0.0157112	0.0313585	0.00586585
ENSG00000085832	EPS15	grey	grey	0.0935328	0.18823	0.027181	-0.0191679	0.0433873	0.118794	0.1069	0.108799	0.0752867	-0.111399	-0.00404398	0.113378	0.0194182
ENSG00000117859	OSBPL9	Module-1	yellow	0.18189	0.207075	-0.0399112	0.0376561	0.149016	0.00495323	0.170056	0.159754	0.154031	-0.013668	-0.0145058	0.191818	0.115005
ENSG00000078618	NRDC	grey	grey	0.325018	0.17763	0.0557058	0.219014	0.314659	0.0200851	0.238743	0.221388	0.288862	0.137534	-0.119273	0.231061	0.215573
ENSG00000169213	RAB3B	grey	grey	0.0485499	0.122508	0.00230327	-0.00141221	0.0219502	0.0611867	0.0602233	-0.00770036	0.0305472	-0.0713634	0.00503499	0.0595704	-0.0012795
ENSG00000117862	TXNDC12	grey	grey	0.118029	0.066457	0.0125251	0.0508049	0.107056	0.0468401	0.0942486	0.0719593	0.0980078	0.0553013	-0.0438352	0.102735	0.0956396
ENSG00000134717	BTF3L4	grey	grey	0.110469	0.101366	-0.0197516	-0.0105911	0.0743728	0.0457519	0.103055	0.0831651	0.0779276	0.0191931	-0.0359973	0.1295	0.0864992
ENSG00000157077	ZFYVE9	Module-4	turquoise	0.28121	0.231563	0.00583392	0.152796	0.272127	0.0191906	0.2872	0.162516	0.249003	0.130846	-0.118434	0.257138	0.258604
ENSG00000154222	CC2D1B	grey	grey	0.0630517	0.014766	0.0385669	0.0760252	0.0696893	0.000578931	0.0268301	0.0492355	0.0691395	0.0364487	-0.0091348	0.0243281	0.0392497
ENSG00000134748	PRPF38A	grey	grey	0.0937968	0.0335625	0.0465971	0.0702804	0.081239	0.012935	0.0521219	0.0709336	0.0824697	0.048993	-0.0232512	0.0554194	0.0603058
ENSG00000134744	TUT4	grey	grey	0.232645	0.151746	-0.0142413	0.0866213	0.208386	0.0183796	0.201176	0.153561	0.205393	0.123939	-0.0608449	0.216411	0.195778
ENSG00000162378	ZYG11B	Module-5	blue	0.128105	0.0696003	0.0475605	-0.0227063	0.0789994	0.165573	0.0870739	0.0710411	0.0793763	0.0472138	-0.0813599	0.118663	0.0884379
ENSG00000121310	ECHDC2	grey	grey	0.149047	-0.128067	0.0406914	0.130429	0.157185	-0.0340147	0.0396609	0.015791	0.107357	0.285304	-0.0443141	0.0688553	0.171121
ENSG00000116171	SCP2	grey	grey	0.155884	0.0356149	-0.00226236	0.0394685	0.13033	0.0226397	0.0987253	0.0582865	0.10893	0.118941	-0.0579616	0.142577	0.130832
ENSG00000162384	CZIB	grey	grey	0.0174479	0.00241972	0.0610903	0.0566696	0.0220832	0.0269394	0.00270683	-0.017311	0.00848097	0.003111	0.00448667	-0.000287706	0.00800721
ENSG00000162385	MAGOH	grey	grey	0.108811	0.0368922	0.0270322	0.0704463	0.107864	0.00104711	0.0641067	0.0793609	0.0882729	0.0634253	-0.0383467	0.0746137	0.0802696
ENSG00000157193	LRP8	grey	grey	0.101387	0.0944013	0.0688783	0.110372	0.0987797	0.040843	0.0517262	0.0229046	0.0797613	-0.0265118	0.0111842	0.0620285	0.00899892
ENSG00000225675	LINC01771	grey	grey	0.113879	0.0579079	0.027715	0.0948738	0.121498	-0.00108042	0.100246	0.0296833	0.0902493	0.0835751	-0.0527837	0.0866231	0.109885
ENSG00000174332	GLIS1	Module-6	magenta	0.278489	0.275601	0.00958799	0.169771	0.291338	0.0034949	0.382635	0.219724	0.276963	0.116603	-0.141409	0.236961	0.250142
ENSG00000058804	NDC1	grey	grey	0.12704	0.0461215	-0.021788	0.0447601	0.114214	-0.00870175	0.104648	0.0580777	0.0970314	0.0985961	-0.0495295	0.108249	0.122578
ENSG00000058799	YIPF1	grey	grey	0.0650336	-0.00355411	0.0344883	0.0433235	0.053563	0.0453683	0.0133983	0.0469384	0.0404434	0.0350833	-0.0138033	0.0334618	0.0179455
ENSG00000081870	HSPB11	grey	grey	0.121826	0.00193993	0.0109151	0.0675229	0.109705	0.00312958	0.0431242	0.094227	0.0961115	0.0811315	-0.0467495	0.0857825	0.0772465
ENSG00000116212	LRRC42	grey	grey	0.0927728	0.0239492	0.0262725	0.0814146	0.0924266	0.00766098	0.0431685	0.0759425	0.0833712	0.0490352	-0.0318243	0.0588847	0.0560684
ENSG00000116209	TMEM59	grey	grey	0.075262	0.0547129	0.0698013	-0.0107497	0.034803	0.154712	0.0666016	0.0857111	0.0558666	0.0163819	-0.0242389	0.055768	0.0361924
ENSG00000116205	TCEANC2	grey	grey	0.0940923	0.0342804	-0.00812792	0.0266563	0.0756595	0.00958317	0.0684796	0.0632	0.0788078	0.0590207	-0.0200662	0.0828427	0.0747349
ENSG00000116221	MRPL37	grey	grey	0.0653764	0.0306375	0.0622803	0.0542393	0.059432	0.0728188	0.0361483	0.0303003	0.0473327	0.0202915	-0.0300918	0.0431893	0.034327
ENSG00000157216	SSBP3	grey	grey	0.328664	0.287094	0.166372	0.295422	0.355614	0.143023	0.289235	0.242247	0.324771	0.021742	-0.143299	0.199499	0.150385
ENSG00000162390	ACOT11	Module-1	yellow	0.102949	0.303304	0.0335459	0.109736	0.0990046	0.0205219	0.167623	0.100483	0.123152	-0.192048	0.0102821	0.103803	-0.0177035
ENSG00000184313	MROH7	Module-1	yellow	0.111048	0.330388	0.0477182	0.12489	0.10442	0.0153003	0.188091	0.146763	0.134582	-0.2005	0.000781569	0.121583	-0.0120901
ENSG00000243725	TTC4	grey	grey	0.0730802	0.0915855	0.0605188	0.0914764	0.0757249	0.00673008	0.0588605	0.0577668	0.0800274	-0.0332112	-0.00383892	0.0485533	0.0179676
ENSG00000116133	DHCR24	Module-5	blue	0.0060838	-0.0298052	0.0870266	-0.00411772	-0.00841631	0.165735	-0.0241164	0.0356526	-0.00450583	-0.00375394	-0.0333676	-0.029266	-0.0340492
ENSG00000162402	USP24	grey	grey	0.242925	0.063599	0.0357377	0.151772	0.225735	0.0184968	0.145083	0.156967	0.213103	0.168703	-0.0384245	0.179844	0.178391
ENSG00000162407	PLPP3	Module-2	brown	-0.0437444	-0.0196486	0.0259834	-0.0148088	-0.065153	-0.0187739	-0.0541972	-0.042268	-0.0496057	-0.042773	0.133389	-0.0369418	-0.0552173
ENSG00000162409	PRKAA2	grey	grey	0.235985	0.00437448	-0.0527186	-0.0094448	0.177671	0.0492104	0.141091	0.145349	0.168236	0.251352	-0.0985115	0.231127	0.244686
ENSG00000173406	DAB1	Module-9	black	0.246727	-0.331707	0.00860156	0.16886	0.259179	-0.06829	-0.00264006	-0.0581358	0.138252	0.610661	-0.0535421	0.140489	0.368535
ENSG00000162601	MYSM1	Module-7	red	0.256916	0.142761	0.0381848	0.152414	0.242092	0.0427949	0.222525	0.281035	0.244253	0.144157	-0.0855557	0.182071	0.202098
ENSG00000283445	AL136985.3	Module-9	black	0.138609	-0.131371	-0.0462462	0.049826	0.145524	-0.0191931	0.0531605	-0.0278247	0.0759848	0.316902	-0.106219	0.1025	0.215168
ENSG00000177606	JUN	Module-5	blue	-0.0286097	-0.074577	0.0609739	-0.0800252	-0.0562874	0.135692	-0.0519978	-0.0699514	-0.0515267	0.0304831	-0.0133992	-0.021915	-0.013347
ENSG00000234807	LINC01135	grey	grey	0.0999335	-0.0798424	-0.0333888	0.0262844	0.0997933	-0.0252432	0.0327927	-0.0121823	0.06328	0.189827	-0.0353681	0.0781383	0.134591
ENSG00000237352	LINC01358	grey	grey	0.11931	-0.115636	-0.0103868	0.0898052	0.139251	-0.0350087	0.0218331	-0.0017148	0.0796226	0.246513	-0.0612526	0.0625514	0.160352
ENSG00000172456	FGGY	grey	grey	0.113311	0.0245357	-0.0173518	0.0366465	0.0989331	-0.0173943	0.0605449	0.0734318	0.0865939	0.0779813	-0.0234071	0.104265	0.0899883
ENSG00000134709	HOOK1	grey	grey	0.18719	0.047362	0.024145	0.104214	0.175731	0.0276224	0.127685	0.137877	0.167233	0.138258	-0.075465	0.137725	0.143941
ENSG00000226476	LINC01748	grey	grey	0.0625404	-0.0061015	0.0036728	0.0471348	0.0483421	-0.00566091	-0.0087195	-0.00154702	0.0461185	0.0101841	0.0216367	0.0509494	0.0175652
ENSG00000162599	NFIA	grey	grey	0.00565137	-0.110591	-0.00709864	0.00796577	-0.034436	-0.0251335	-0.114897	0.0175958	-0.0330571	-0.00895118	0.151743	-0.00133537	-0.0596957
ENSG00000162604	TM2D1	grey	grey	0.134712	0.0900317	-0.0270058	-0.016292	0.0843257	0.0417153	0.109413	0.116692	0.0931546	0.0504457	-0.0372975	0.13444	0.106543
ENSG00000271200	AC099791.2	grey	grey	0.0690708	0.0151542	0.0706145	0.102915	0.0736	0.0108	0.0376439	0.0532694	0.054239	0.044377	-0.0170445	0.0129895	0.0387619
ENSG00000132849	PATJ	grey	grey	0.314695	0.206544	-0.0280343	0.116668	0.292558	0.0181039	0.303861	0.232328	0.285667	0.168725	-0.118557	0.279033	0.271425
ENSG00000162607	USP1	grey	grey	0.0534464	0.0635451	0.016942	-0.0003251	0.0471713	0.0491984	0.0632285	0.0484386	0.0420923	0.00739726	-0.038001	0.0519016	0.0368494
ENSG00000116641	DOCK7	grey	grey	0.226948	0.09904	-0.0078696	0.108897	0.203054	0.0104033	0.155515	0.140631	0.184988	0.131593	-0.059462	0.193045	0.180963
ENSG00000235545	AC103923.1	grey	grey	0.0472282	0.0120978	-0.00111092	0.0152859	0.0411904	0.00262852	0.0310052	0.00590219	0.0452092	0.0351936	-0.0164174	0.0382417	0.0423209
ENSG00000125703	ATG4C	grey	grey	0.098277	0.072237	-0.0378549	-0.00183198	0.0713926	0.00141089	0.0809938	0.0936822	0.0849833	0.0202786	-0.0153217	0.0898091	0.0639371
ENSG00000088035	ALG6	grey	grey	0.106993	0.0628962	-0.00784271	0.031372	0.0923682	0.00137961	0.0859585	0.102503	0.0926229	0.0521974	-0.0302661	0.0860422	0.0783774
ENSG00000142856	ITGB3BP	grey	grey	0.160484	0.125142	-0.0424779	0.0124418	0.13043	-0.00635683	0.16415	0.178613	0.137653	0.0741844	-0.0587561	0.16498	0.146348
ENSG00000203965	EFCAB7	grey	grey	0.201612	0.144237	-0.000957606	0.0783096	0.191915	0.015575	0.192345	0.166791	0.186914	0.0964359	-0.0938414	0.172884	0.173919
ENSG00000116652	DLEU2L	grey	grey	0.0958537	0.0574656	-0.0309629	0.0105173	0.0834608	0.00258885	0.0888505	0.0285406	0.0806093	0.065062	-0.0372785	0.104171	0.0936465
ENSG00000079739	PGM1	grey	grey	0.0844695	0.072371	0.0245195	0.0454003	0.0793773	0.0167358	0.0826222	0.0845609	0.0790568	0.0257581	-0.0339992	0.065879	0.0586514
ENSG00000185483	ROR1	Module-1	yellow	0.0039675	0.238917	-0.0305495	-0.0608055	-0.0111473	-0.00705924	0.162808	0.0482576	0.0304886	-0.135835	0.0257132	0.0626191	0.016621
ENSG00000158966	CACHD1	grey	grey	0.0823572	0.0867473	0.0525598	0.0803326	0.0684677	0.0302462	0.0658481	0.0555776	0.0613786	-0.0144719	-0.0183658	0.0606075	0.044366
ENSG00000162437	RAVER2	grey	grey	0.171351	0.10668	-0.000863496	0.0914584	0.161082	0.0135299	0.153075	0.0549366	0.141317	0.110973	-0.0812924	0.161957	0.173772
ENSG00000162434	JAK1	Module-1	yellow	0.261058	0.222799	-0.0305218	0.08323	0.229473	0.02411	0.252302	0.248809	0.239535	0.0854759	-0.0695788	0.251582	0.202667
ENSG00000162433	AK4	grey	grey	0.127862	0.0709739	0.00940827	0.0193586	0.108233	0.0722825	0.115215	0.092449	0.0999752	0.0777232	-0.0587059	0.121257	0.111246
ENSG00000116675	DNAJC6	grey	grey	0.229018	0.166447	-0.0270984	-0.0164665	0.162715	0.122975	0.2028	0.180278	0.175187	0.0873772	-0.0770931	0.241441	0.183558
ENSG00000229294	AL139294.1	Module-7	red	0.109611	0.0796792	-0.0418486	-0.0125803	0.0762231	-0.00489501	0.0904445	0.242754	0.0845117	0.0312699	-0.0252755	0.103459	0.0743373
ENSG00000213625	LEPROT	grey	grey	0.0883589	0.0213487	0.0342004	0.0535271	0.0798831	0.0249392	0.0384237	0.0457136	0.0642954	0.0486588	-0.0188967	0.0622968	0.0612757
ENSG00000116678	LEPR	grey	grey	0.127116	0.0391061	-0.0401532	0.0109755	0.102113	0.000803598	0.0732312	0.0951361	0.0983066	0.0701283	-0.0361775	0.120756	0.101787
ENSG00000184588	PDE4B	grey	grey	0.0920089	-0.0709862	0.00315806	0.0528832	0.0532824	0.0195075	-0.0734925	-0.0263238	0.0408722	0.057752	0.0795253	0.0720545	0.0039082
ENSG00000118473	SGIP1	grey	grey	0.380433	0.190159	0.0183198	0.18021	0.350648	0.0506642	0.291868	0.184059	0.308824	0.218962	-0.150607	0.342144	0.329986
ENSG00000152760	TCTEX1D1	grey	grey	0.0679893	0.0509781	0.0272613	0.060697	0.0639791	-0.00372735	0.0438228	0.0705306	0.0708705	0.00525809	-0.00388634	0.037141	0.0180327
ENSG00000152763	WDR78	grey	grey	0.207953	0.115071	-0.0250655	0.0621561	0.179181	-0.0113857	0.17322	0.1253	0.164559	0.110152	-0.0883543	0.19366	0.190292
ENSG00000198160	MIER1	grey	grey	0.141458	0.102008	-0.0268668	-0.000607282	0.109302	0.0270669	0.121587	0.14885	0.124325	0.0475083	-0.0336912	0.136803	0.1016
ENSG00000116704	SLC35D1	grey	grey	0.157125	0.0449365	0.00451552	0.0540865	0.133235	0.0158185	0.0992897	0.103425	0.122931	0.0956309	-0.0375006	0.136339	0.127515
ENSG00000081985	IL12RB2	grey	grey	0.162716	0.155438	0.0623955	0.142748	0.15067	0.0643358	0.101551	0.0424162	0.129488	-0.0605749	-0.0553882	0.126655	0.0465935
ENSG00000142864	SERBP1	Module-5	blue	0.0595198	0.0529996	0.0457176	-0.0262578	0.0267089	0.114928	0.0551152	0.0422874	0.0371996	0.00454678	-0.022324	0.0558481	0.0382038
ENSG00000232284	GNG12-AS1	grey	grey	0.0381622	0.0746579	-0.018754	-0.0101189	0.0231812	0.00101102	0.0340496	0.114206	0.0444128	-0.0447327	0.0158727	0.043797	0.0045135
ENSG00000116729	WLS	grey	grey	0.00883868	0.110486	0.00571097	-0.018533	-0.00538155	0.0170012	0.050415	0.00879015	0.0118471	-0.0874811	0.048452	0.0376041	-0.00880791
ENSG00000033122	LRRC7	Module-12	greenyellow	0.389262	0.250605	-0.0656843	0.130614	0.352154	0.0119269	0.369249	0.120346	0.322761	0.243779	-0.158919	0.438599	0.442817
ENSG00000066557	LRRC40	grey	grey	0.166391	0.0759168	-0.0186522	0.024812	0.134624	0.0313954	0.12607	0.124859	0.134072	0.091438	-0.0552943	0.14414	0.141053
ENSG00000116754	SRSF11	Module-4	turquoise	0.23061	0.163132	0.0796735	0.293352	0.284768	-0.0663644	0.20204	0.117262	0.258944	0.0967556	-0.085058	0.163197	0.17147
ENSG00000118454	ANKRD13C	grey	grey	0.234306	0.148381	-0.0578661	0.0327797	0.186539	0.0059097	0.203366	0.184914	0.188615	0.131838	-0.0814051	0.240996	0.217732
ENSG00000116761	CTH	grey	grey	0.0588277	0.0157727	0.00107569	0.0104122	0.0402636	-0.00245176	0.0334684	0.0375765	0.0481201	0.0333097	-0.0067008	0.0535184	0.0442391
ENSG00000050628	PTGER3	grey	grey	0.0883834	-0.107248	-0.0286774	0.00828138	0.0766355	0.019103	-0.000358587	-0.095584	0.0318895	0.195785	-0.0739798	0.0800444	0.140122
ENSG00000132485	ZRANB2	grey	grey	0.264683	0.138107	0.0197554	0.149882	0.24829	0.0227625	0.203736	0.174057	0.2404	0.149914	-0.0629218	0.21482	0.205829
ENSG00000229956	ZRANB2-AS2	grey	grey	0.183434	0.125791	-0.0428726	-0.000647564	0.148737	0.0121124	0.155512	0.216322	0.155247	0.068975	-0.058304	0.180399	0.147313
ENSG00000172260	NEGR1	Module-11	pink	0.31144	0.30224	-0.0874524	0.011628	0.242717	0.0780712	0.324745	0.110267	0.245632	0.116791	-0.113232	0.428585	0.311897
ENSG00000286863	AL513166.1	Module-6	magenta	0.274463	0.343367	-0.0866741	0.0211049	0.228319	0.0107251	0.382561	0.159018	0.241718	0.0511085	-0.114103	0.340996	0.273438
ENSG00000225087	AL583808.1	Module-7	red	0.0985658	0.147073	-0.0564059	-0.0378353	0.0728538	-0.0048564	0.122199	0.247647	0.108219	-0.035255	-0.0257821	0.1137	0.0561073
ENSG00000254685	FPGT	grey	grey	0.117116	0.0855265	-0.0414707	-0.0249176	0.0860472	0.0327308	0.112624	0.0701747	0.0862926	0.0544714	-0.0554728	0.132195	0.119993
ENSG00000116783	TNNI3K	Module-1	yellow	0.16537	0.230252	-0.0567918	-0.0129555	0.123329	0.00760503	0.225689	0.104009	0.127433	0.0333475	-0.0746318	0.210932	0.177876
ENSG00000178965	ERICH3	grey	grey	0.226465	-0.0401009	-0.0321299	0.0513681	0.200059	0.0270922	0.0893207	0.0700616	0.159858	0.259748	-0.0815423	0.19792	0.218716
ENSG00000162623	TYW3	grey	grey	0.104946	0.0457579	0.00237279	0.0182363	0.0813644	0.0318481	0.0776566	0.044128	0.0864623	0.0607624	-0.043059	0.0845686	0.0852068
ENSG00000137968	SLC44A5	Module-1	yellow	0.235624	0.454123	-0.0401329	0.0860541	0.219834	0.0196132	0.380939	0.0646851	0.229503	-0.0423593	-0.128358	0.296021	0.248238
ENSG00000117054	ACADM	grey	grey	0.231543	0.148672	0.00748423	0.113162	0.224843	0.0194774	0.2233	0.20199	0.21792	0.131366	-0.111837	0.192656	0.20092
ENSG00000137955	RABGGTB	grey	grey	0.0736433	0.0425092	0.0536619	0.0743912	0.0751395	0.0292239	0.0471776	0.0618869	0.065889	0.0167158	-0.00194925	0.0365566	0.0322145
ENSG00000057468	MSH4	grey	grey	0.113351	0.119481	-0.0381602	-0.000324492	0.0931447	-0.00305793	0.125927	0.129345	0.108349	0.0150668	-0.0412069	0.129323	0.0869108
ENSG00000184005	ST6GALNAC3	grey	grey	0.221601	0.0417705	-0.0614136	0.0381103	0.185685	0.00597028	0.118356	0.0629354	0.160282	0.158024	-0.0524239	0.224972	0.184754
ENSG00000117069	ST6GALNAC5	grey	grey	0.311937	0.0464651	0.0291374	0.215538	0.334649	-0.0187096	0.226843	0.121878	0.26744	0.336528	-0.201276	0.250879	0.332763
ENSG00000230498	AL035409.1	grey	grey	0.0705263	0.00122388	0.014002	0.0444371	0.0704462	0.00664983	0.0372049	0.0573096	0.0595251	0.0727648	-0.0408869	0.0504397	0.0649468
ENSG00000142892	PIGK	grey	grey	0.127891	0.0470262	-0.027327	-0.00502999	0.0947203	0.0423309	0.0880422	0.0958644	0.0935139	0.0765029	-0.0377425	0.122949	0.101035
ENSG00000154027	AK5	grey	grey	0.298721	-0.0813742	0.07039	0.185066	0.257261	0.0786995	0.0777054	0.124056	0.205597	0.288816	-0.0893086	0.19479	0.220155
ENSG00000036549	AC118549.1	grey	grey	0.209211	0.0983686	-0.0764201	-0.000975696	0.153509	0.00350974	0.162937	0.187804	0.174824	0.123875	-0.0417557	0.215598	0.17241
ENSG00000077254	USP33	grey	grey	0.300778	0.116809	0.0668156	0.220461	0.295432	0.0364706	0.18854	0.226874	0.274837	0.152318	-0.0934363	0.191109	0.193054
ENSG00000180488	MIGA1	grey	grey	0.173409	0.0733237	0.000533252	0.0195336	0.137767	0.0621676	0.114288	0.144971	0.142508	0.0933013	-0.0447296	0.153258	0.128712
ENSG00000162614	NEXN	grey	grey	0.126578	0.0497477	-0.0019379	0.0530934	0.113022	-0.00513694	0.0849092	0.117596	0.112637	0.0551704	-0.0220921	0.0922829	0.0815137
ENSG00000162613	FUBP1	grey	grey	0.166911	0.0918615	0.0431272	0.0893778	0.158568	0.0194886	0.139486	0.158515	0.160911	0.0892474	-0.050111	0.113997	0.12213
ENSG00000162616	DNAJB4	grey	grey	0.042446	0.00992747	0.0228706	-0.00597472	0.0315787	0.0339473	0.0208347	0.0533032	0.031625	0.0233249	-0.0101404	0.0330976	0.0326749
ENSG00000137960	GIPC2	grey	grey	0.156432	0.0723976	-0.0352565	-0.0133567	0.116507	0.0412504	0.151208	0.10153	0.109414	0.131865	-0.0963131	0.170936	0.176488
ENSG00000117114	ADGRL2	Module-11	pink	0.307251	0.297934	-0.0922531	0.0401401	0.264886	0.0132106	0.420297	0.140994	0.255064	0.217807	-0.220207	0.40339	0.412232
ENSG00000236676	AC117944.1	grey	grey	0.0751305	0.10186	-0.0140039	0.00958729	0.0584637	0.011515	0.103235	0.158932	0.0701283	0.00916266	-0.0344206	0.0698934	0.0660671
ENSG00000233290	AL157944.1	grey	grey	0.195717	-0.077227	0.0351838	0.175964	0.219543	-0.040753	0.0628845	0.169821	0.180032	0.266165	-0.0872686	0.0971273	0.182578
ENSG00000233008	LINC01725	Module-1	yellow	0.157797	0.460325	-0.0575817	0.00810192	0.140467	0.0034068	0.382358	0.178908	0.196807	-0.102874	-0.115973	0.23607	0.167815
ENSG00000137941	TTLL7	grey	grey	0.308958	0.145047	-0.0121974	0.155921	0.294026	0.0135974	0.246472	0.199023	0.280703	0.178739	-0.105454	0.25781	0.257531
ENSG00000271576	AL359504.2	grey	grey	0.0681905	0.00712322	0.0885784	0.111317	0.0706577	0.0133504	0.0275673	0.00278429	0.0429752	0.0545669	-0.0163327	0.0117114	0.0419547
ENSG00000142875	PRKACB	Module-5	blue	0.224879	0.0953204	0.00311809	-0.0529647	0.149954	0.175326	0.193585	0.111335	0.153242	0.161078	-0.11088	0.246765	0.227478
ENSG00000117133	RPF1	grey	grey	0.0607774	0.0189265	0.0150144	0.0403496	0.0557307	0.000195234	0.0434822	0.0615968	0.0500919	0.0559473	-0.018077	0.0405241	0.0541536
ENSG00000122432	SPATA1	grey	grey	0.0649715	0.0133311	-0.00469627	0.0144236	0.0544177	-0.00653855	0.0435651	0.0959726	0.0558176	0.0505783	-0.0381162	0.0451038	0.057396
ENSG00000117151	CTBS	grey	grey	0.0734092	0.04588	-0.0174036	0.00215626	0.0607028	0.00719466	0.0795284	0.0620983	0.0692585	0.056103	-0.0431124	0.0795401	0.0829882
ENSG00000117155	SSX2IP	grey	grey	0.208097	0.146217	-0.0119466	-0.0207993	0.144346	0.10724	0.214395	0.154811	0.15323	0.119811	-0.108917	0.227489	0.205072
ENSG00000097096	SYDE2	grey	grey	0.0669274	0.0322284	0.000428127	0.0054368	0.0563379	0.0289279	0.0581379	0.0459242	0.0535425	0.0520259	-0.0273081	0.062474	0.0673356
ENSG00000162642	C1orf52	grey	grey	0.105136	0.0214099	0.0556706	0.0552227	0.083256	0.0780278	0.0563194	0.0901682	0.0736216	0.0643371	-0.043959	0.066359	0.0667613
ENSG00000223653	AL078459.1	Module-7	red	0.103778	0.0300276	-0.0214572	0.00380491	0.0806401	0.00295386	0.0698471	0.159395	0.0867664	0.0655322	-0.034041	0.0851453	0.0776915
ENSG00000153904	DDAH1	grey	grey	0.143908	-0.0667538	0.0311827	0.00856491	0.101784	0.0814989	0.0346973	0.070498	0.0774407	0.164218	-0.0554224	0.113087	0.117687
ENSG00000117174	ZNHIT6	grey	grey	0.174689	0.0829729	-0.0337358	0.030726	0.149209	0.0124098	0.133319	0.128185	0.147473	0.110002	-0.0705277	0.161259	0.156794
ENSG00000171502	COL24A1	Module-9	black	0.251489	-0.191059	0.0463239	0.205186	0.25269	-0.0281552	0.0377141	0.075433	0.180919	0.392359	-0.0909704	0.125359	0.216778
ENSG00000285210	LINC02795	grey	grey	0.0909263	0.0322155	0.00701129	0.0478521	0.084878	-0.00593005	0.0561691	0.0642586	0.086309	0.0562144	-0.0397458	0.0791016	0.0750427
ENSG00000122417	ODF2L	grey	grey	0.257158	0.124638	0.00337505	0.136665	0.242607	0.0129231	0.183707	0.197772	0.241552	0.129414	-0.0859075	0.206758	0.187567
ENSG00000236915	CLCA4-AS1	grey	grey	0.0866519	0.0638191	0.000689562	0.0452553	0.0869223	0.0149264	0.0864113	0.0806015	0.0833427	0.0617635	-0.0389102	0.0766505	0.0798646
ENSG00000097033	SH3GLB1	grey	grey	0.172708	0.0839653	0.0124646	0.0660271	0.148378	0.0275335	0.126915	0.158308	0.151763	0.0864586	-0.0552035	0.146106	0.125736
ENSG00000183291	SELENOF	grey	grey	0.13687	0.0856636	-0.0125755	-0.00756641	0.0943288	0.0522305	0.123874	0.098491	0.100324	0.0727885	-0.0508919	0.142992	0.126412
ENSG00000153936	HS2ST1	grey	grey	0.206961	0.184669	-0.0974186	-0.0374446	0.144579	0.0329837	0.235619	0.158164	0.154833	0.0947722	-0.0804068	0.265929	0.216472
ENSG00000143013	LMO4	Module-5	blue	0.132008	0.17733	0.16033	0.0425138	0.108674	0.281451	0.160092	0.0147362	0.103897	-0.0263605	-0.15755	0.125856	0.0974528
ENSG00000237505	PKN2-AS1	grey	grey	0.201136	0.15403	-0.0231813	0.0628007	0.176771	0.00712956	0.195288	0.106589	0.169523	0.0958987	-0.0906904	0.209706	0.199589
ENSG00000065243	PKN2	grey	grey	0.228225	0.169296	-0.0215999	0.102235	0.219474	-0.0162738	0.226442	0.1442	0.217214	0.110911	-0.0735044	0.214723	0.203319
ENSG00000137947	GTF2B	grey	grey	0.115537	0.0593888	-0.00332702	0.0404367	0.102069	0.0113826	0.0934334	0.104762	0.101834	0.060308	-0.0522037	0.0995513	0.0864171
ENSG00000137944	KYAT3	grey	grey	0.154526	0.0571803	0.0257128	0.0900583	0.14345	0.0160319	0.0985988	0.103616	0.125837	0.0884812	-0.0401841	0.1072	0.108277
ENSG00000286548	AL596214.1	grey	grey	0.0854894	0.0023988	-0.00375361	0.0288322	0.0772378	-0.00490994	0.0466725	0.0567355	0.0653428	0.0833108	-0.0384726	0.0662081	0.0706161
ENSG00000197147	LRRC8B	grey	grey	0.177473	-0.0380446	-0.00466641	-0.0343118	0.117835	0.117201	0.104665	0.0365649	0.0784762	0.259464	-0.0939403	0.179928	0.220314
ENSG00000231999	LRRC8C-DT	grey	grey	0.07927	0.0264168	-0.0185127	0.00686339	0.0664459	0.00960748	0.0603697	0.115602	0.0585339	0.0659655	-0.0146303	0.0727949	0.0736029
ENSG00000171488	LRRC8C	grey	grey	0.14371	0.0203102	-0.0269161	0.0331418	0.123358	0.0182185	0.0951655	0.0204758	0.104987	0.128062	-0.0608655	0.127154	0.142918
ENSG00000171492	LRRC8D	grey	grey	0.18552	0.105902	-0.0470831	0.0149112	0.146937	0.0264137	0.15983	0.143359	0.146496	0.111363	-0.028011	0.184254	0.162751
ENSG00000162664	ZNF326	grey	grey	0.176421	0.0933277	0.00332056	0.0719682	0.158049	0.0147747	0.121024	0.146825	0.155008	0.0707446	-0.0552587	0.143929	0.118605
ENSG00000233593	LINC02609	grey	grey	0.125915	0.151861	0.0365395	0.113668	0.13485	0.0176625	0.144255	0.0588169	0.12493	-0.00224418	-0.0892253	0.107002	0.0874365
ENSG00000122482	ZNF644	grey	grey	0.192127	0.109054	-0.0684797	-0.0283626	0.139627	0.025761	0.170572	0.160944	0.154996	0.120987	-0.0443234	0.208728	0.181213
ENSG00000162669	HFM1	grey	grey	0.131192	0.10562	-0.0219621	0.0221284	0.112633	0.0104869	0.122624	0.107852	0.124468	0.0517268	-0.039	0.131586	0.109452
ENSG00000097046	CDC7	grey	grey	0.134921	0.0669453	0.00515702	0.0595329	0.12258	0.0222571	0.107272	0.0457343	0.108231	0.0817332	-0.0648529	0.115912	0.119941
ENSG00000069702	TGFBR3	grey	grey	0.0477551	-0.0975667	-0.0180968	-0.013274	0.0305	-0.00949244	0.000460593	-0.00323951	0.0141367	0.159403	-1.52737e-06	0.0345351	0.0862067
ENSG00000172031	EPHX4	Module-9	black	0.232948	-0.051438	0.000501564	0.0992138	0.221597	0.0123309	0.132877	0.109493	0.17848	0.318636	-0.137646	0.165741	0.256197
ENSG00000189195	BTBD8	Module-5	blue	0.117834	0.00427786	0.0205266	-0.0375733	0.0810083	0.132034	0.0722829	0.0561724	0.0803387	0.112156	-0.0784911	0.113289	0.113418
ENSG00000174842	GLMN	Module-4	turquoise	0.280077	0.132061	0.00311256	0.123506	0.260581	0.0139104	0.231561	0.212533	0.243623	0.176026	-0.131538	0.231994	0.239203
ENSG00000122484	RPAP2	grey	grey	0.304576	0.130096	-0.0196562	0.128032	0.283755	-0.01239	0.248496	0.178472	0.248064	0.211753	-0.12018	0.269834	0.276539
ENSG00000067208	EVI5	grey	grey	0.242822	0.00619807	-0.0418986	0.041651	0.197876	0.00997663	0.136032	0.175406	0.191111	0.249434	-0.0548548	0.208121	0.225373
ENSG00000122406	RPL5	Module-2	brown	0.0566003	0.00467816	0.138999	0.0351259	0.0444619	0.10807	0.0156025	0.0344389	0.0304736	0.026374	-0.00245492	0.0261266	0.0263992
ENSG00000154511	DIPK1A	Module-4	turquoise	0.286047	0.10192	-0.0154676	0.118043	0.260881	0.00657497	0.222846	0.1398	0.232103	0.22001	-0.0764725	0.26501	0.273127
ENSG00000143033	MTF2	grey	grey	0.228409	0.0754649	-0.018568	0.112627	0.216873	-0.00165867	0.167944	0.152692	0.195006	0.16603	-0.0850236	0.197003	0.202102
ENSG00000117500	TMED5	grey	grey	0.0489671	0.00178724	0.0140821	-0.0075937	0.0207704	0.0598325	0.0219493	0.0521386	0.0335497	0.0373667	0.000923536	0.0385559	0.0276563
ENSG00000122483	CCDC18	grey	grey	0.102869	0.023639	0.0115773	0.0757293	0.100185	-0.0139532	0.0439477	0.0666023	0.0809893	0.0605908	-0.0220698	0.0610315	0.0646778
ENSG00000223745	CCDC18-AS1	grey	grey	0.200931	0.109939	-0.0165346	0.0742694	0.179913	0.00564634	0.183681	0.074877	0.155998	0.151888	-0.075754	0.187499	0.206812
ENSG00000117505	DR1	grey	grey	0.0663779	0.0676835	0.00954915	-0.0316172	0.0425468	0.0721871	0.0718866	0.0529181	0.0468644	0.0121733	-0.0249138	0.0702397	0.0575446
ENSG00000137942	FNBP1L	Module-1	yellow	0.149414	0.375832	-0.0120235	0.0277174	0.120749	0.0608359	0.241755	0.0953559	0.162852	-0.172137	-0.0439611	0.206722	0.0819702
ENSG00000137936	BCAR3	Module-1	yellow	0.111864	0.281377	-0.0129134	0.0226128	0.097698	0.0273183	0.209913	0.101089	0.112222	-0.0852427	-0.044777	0.137551	0.085106
ENSG00000067334	DNTTIP2	grey	grey	0.0534036	0.0440166	0.0381027	0.0425273	0.0480915	0.0183519	0.0446844	0.0349055	0.0480597	0.00860086	-0.0139677	0.0359191	0.0242442
ENSG00000023909	GCLM	grey	grey	0.135272	0.0862676	0.0542843	0.0789977	0.114358	0.0525897	0.0974551	0.118783	0.118001	0.0372915	-0.0308057	0.0952626	0.0721217
ENSG00000137962	ARHGAP29	Module-1	yellow	0.113094	0.251932	0.0203715	0.06296	0.110042	0.0639223	0.189293	0.0787763	0.118495	-0.0732591	-0.0752473	0.111607	0.0658367
ENSG00000117528	ABCD3	grey	grey	0.124076	0.077606	0.011982	0.0259674	0.098634	0.032013	0.0955634	0.107423	0.0964258	0.0431202	-0.0283019	0.108496	0.0843387
ENSG00000117519	CNN3	grey	grey	0.030246	0.105501	-0.00540938	-0.00100887	0.0169899	0.0213968	0.0607594	0.0383458	0.0315723	-0.0638615	0.00836071	0.0447375	0.00487028
ENSG00000172339	ALG14	grey	grey	0.178024	0.115839	-0.00629964	0.0529902	0.147532	0.0318893	0.158369	0.115836	0.148077	0.0936652	-0.0619365	0.168292	0.153043
ENSG00000152078	TLCD4	grey	grey	0.085215	0.146439	0.0136473	-0.0213126	0.058214	0.0792978	0.116507	0.13575	0.0883032	-0.0434875	-0.0366331	0.0921864	0.0413491
ENSG00000122481	RWDD3	grey	grey	0.101805	0.0516057	-0.0361861	0.00171637	0.0806879	0.00453683	0.0811013	0.0600351	0.0855011	0.0495076	-0.044624	0.0971165	0.0818331
ENSG00000228971	LINC02607	grey	grey	0.157469	-0.0561542	0.0180912	0.0945755	0.14591	0.0250999	0.0298365	0.0532419	0.0958975	0.168823	-0.0567081	0.102827	0.130689
ENSG00000117569	PTBP2	grey	grey	0.235265	0.145599	-0.0412799	0.0256782	0.185653	0.0383553	0.194629	0.155533	0.187893	0.11092	-0.0505796	0.250696	0.203182
ENSG00000188641	DPYD	Module-12	greenyellow	0.364324	0.113616	-0.0729139	0.126813	0.331054	0.00262638	0.29629	0.100083	0.276699	0.341404	-0.175771	0.381024	0.440016
ENSG00000232878	DPYD-AS1	Module-7	red	0.13675	0.0322206	-0.00845661	0.0309868	0.108061	0.0223082	0.0839029	0.245341	0.104471	0.0996059	-0.0512419	0.107158	0.110522
ENSG00000225206	MIR137HG	grey	grey	0.328296	0.180843	-0.121798	0.0101651	0.267384	0.0350068	0.28342	0.151981	0.260025	0.204273	-0.166077	0.3787	0.341413
ENSG00000259946	BX005019.1	grey	grey	0.173729	0.0851454	-0.0432291	0.0464324	0.150561	0.019831	0.132608	0.0614524	0.136729	0.111257	-0.0847287	0.190836	0.181924
ENSG00000226053	LINC01776	grey	grey	0.116541	-0.0533511	-0.0092272	0.0640694	0.105673	0.0219785	0.00897845	-0.0249658	0.066586	0.125033	-0.0481091	0.102661	0.104828
ENSG00000162627	SNX7	grey	grey	0.121285	0.0352481	-0.0403188	0.00975213	0.0906144	0.0088674	0.0807054	0.0385429	0.0844277	0.0915464	-0.039163	0.140862	0.12412
ENSG00000117598	PLPPR5	grey	grey	0.213583	0.160257	-0.0339811	0.0266877	0.164766	0.0587382	0.219571	0.0368511	0.150816	0.135747	-0.112438	0.243955	0.239845
ENSG00000232825	AL445433.2	Module-4	turquoise	0.205407	0.118283	-0.0230065	0.0805318	0.192921	0.00115723	0.187756	0.0630761	0.173074	0.143754	-0.0805374	0.210084	0.210525
ENSG00000117600	PLPPR4	grey	grey	0.222458	0.0758431	-0.00775018	-0.0093534	0.167186	0.147818	0.159875	-0.0100892	0.130704	0.173647	-0.122796	0.223971	0.232142
ENSG00000099260	PALMD	grey	grey	0.137067	-0.130007	-0.0334336	0.0579692	0.138872	-0.0280717	0.0216732	-0.0631161	0.0756177	0.297517	-0.0677066	0.102691	0.201023
ENSG00000162688	AGL	grey	grey	0.196226	0.0997995	0.0302652	0.103443	0.17945	0.0298734	0.135877	0.157713	0.177462	0.0914064	-0.0630765	0.139973	0.129937
ENSG00000117620	SLC35A3	grey	grey	0.135997	0.0753854	-0.0185056	0.0168191	0.0955358	0.0358054	0.0953353	0.126681	0.108523	0.0565888	-0.0174611	0.120899	0.0955731
ENSG00000156875	MFSD14A	grey	grey	0.117385	0.0588708	0.00623941	0.0188516	0.086168	0.0607177	0.0913135	0.0959345	0.0826793	0.056938	-0.030217	0.0954235	0.0793098
ENSG00000156876	SASS6	grey	grey	0.0586484	0.0361246	0.0208004	0.0388315	0.0552051	-0.00142159	0.0438718	0.055851	0.0643939	0.0206483	0.00171275	0.0374396	0.0313276
ENSG00000122435	TRMT13	grey	grey	0.104683	0.0765635	-0.0222788	0.0357251	0.089773	-0.0118418	0.0930177	0.0941388	0.107906	0.0304921	-0.0037833	0.0886626	0.0651451
ENSG00000122477	LRRC39	grey	grey	0.0925576	0.0416515	0.0610523	0.108159	0.085089	0.0136072	0.0148878	0.122783	0.0947096	-0.0129033	0.00995257	0.0303347	-0.00598022
ENSG00000137992	DBT	grey	grey	0.146008	0.0914352	0.0211355	0.0316736	0.113855	0.0694816	0.109605	0.119045	0.113871	0.0561178	-0.0557661	0.125361	0.0989598
ENSG00000224616	RTCA-AS1	grey	grey	0.0672222	0.0274016	-0.00519572	0.0317224	0.0551964	-0.00322422	0.0425561	0.00871746	0.0446172	0.0272045	-0.0137806	0.0611339	0.0468088
ENSG00000137996	RTCA	grey	grey	0.0894418	0.0217248	0.080286	0.0768291	0.0693779	0.0604301	0.0348657	0.0601333	0.0694464	0.0450572	-0.0116102	0.0457302	0.0407505
ENSG00000162694	EXTL2	grey	grey	0.089882	0.148336	0.0248058	0.0114424	0.0706107	0.0698415	0.114636	0.103128	0.0954364	-0.0382742	-0.0479069	0.0824106	0.0476687
ENSG00000162695	SLC30A7	grey	grey	0.14732	0.118915	-0.0555723	-0.0281978	0.099088	0.0164068	0.140232	0.104115	0.110597	0.0637853	-0.0412342	0.178846	0.139993
ENSG00000117543	DPH5	grey	grey	0.0786555	0.0410822	-0.0232651	-0.00962009	0.0532595	-0.00339731	0.0700163	0.0467889	0.0579153	0.0539533	-0.019139	0.0864308	0.0774405
ENSG00000233184	AC093157.1	grey	grey	0.0693204	0.0302203	-0.0106822	-0.00205665	0.0463351	0.00995647	0.0476751	0.036649	0.0524035	0.0325507	-0.0223053	0.0762776	0.0511057
ENSG00000118733	OLFM3	Module-1	yellow	0.285593	0.446693	-0.0153657	0.106986	0.249593	0.0483774	0.381309	0.264268	0.283661	-0.0282784	-0.113292	0.289364	0.222698
ENSG00000060718	COL11A1	Module-1	yellow	0.11934	0.380911	0.0653728	0.15471	0.121494	0.0143527	0.203742	0.0500541	0.154107	-0.211971	0.0060883	0.111253	-0.00935661
ENSG00000224613	AC095032.1	grey	grey	0.127496	0.0730353	-0.0352938	0.0153122	0.105398	-0.00518402	0.117298	0.0816051	0.105627	0.0682444	-0.0710369	0.128265	0.119423
ENSG00000185946	RNPC3	Module-4	turquoise	0.232647	0.100141	0.047777	0.232399	0.273397	-0.0340694	0.163737	0.126409	0.238821	0.126824	-0.0697196	0.158035	0.167417
ENSG00000240038	AMY2B	grey	grey	0.18227	0.102379	0.0136628	0.119395	0.169002	-0.0241328	0.142209	0.146912	0.169783	0.0883045	-0.0462242	0.134055	0.130763
ENSG00000162631	NTNG1	grey	grey	0.142925	0.15927	0.0425406	0.0973981	0.157317	0.0523586	0.166376	0.0361656	0.134054	0.0715337	-0.120991	0.120232	0.17431
ENSG00000134215	VAV3	Module-1	yellow	0.0577913	0.34563	-0.0372764	-0.0443241	0.0369009	0.00592959	0.256731	0.111603	0.0946613	-0.137728	-0.0469604	0.140079	0.0847285
ENSG00000085491	SLC25A24	grey	grey	0.105152	0.0704026	-0.0136459	0.0283503	0.0899654	-0.0105738	0.0900791	0.0915464	0.101741	0.044339	-0.0287358	0.0937306	0.0795908
ENSG00000162636	FAM102B	grey	grey	0.19171	0.145029	0.0142926	0.0709188	0.162658	0.0532773	0.169348	0.0938808	0.155435	0.0761938	-0.0823151	0.167173	0.164642
ENSG00000162639	HENMT1	grey	grey	0.0401425	0.0305996	0.0436417	0.0196375	0.0264193	0.0461702	0.0179809	0.0583381	0.0370132	-0.00403836	-0.0183949	0.0100533	0.005083
ENSG00000134186	PRPF38B	grey	grey	0.100869	0.00351008	0.019774	0.0965156	0.114925	-0.0253509	0.0607776	0.0196638	0.0865337	0.0932606	-0.0395331	0.0856292	0.0995668
ENSG00000116266	STXBP3	grey	grey	0.121776	0.0101262	-0.000948615	0.0407211	0.0917799	0.0214852	0.0317911	0.145872	0.0875432	0.0596039	-2.58502e-05	0.0910264	0.0662346
ENSG00000162641	AKNAD1	grey	grey	0.130869	0.0841275	-0.0221878	0.00882606	0.0966147	0.0232797	0.107427	0.109231	0.106209	0.0536211	-0.0179793	0.137232	0.104657
ENSG00000121957	GPSM2	grey	grey	0.0617279	0.0308592	-0.0251399	-0.0319703	0.0291801	0.0181035	0.0272961	0.163595	0.0462988	0.0111562	0.0460284	0.0422957	0.0188871
ENSG00000121940	CLCC1	grey	grey	0.0647527	0.0512878	0.0248525	0.028785	0.0512757	0.0221541	0.0495317	0.0637679	0.0601648	0.012432	0.00974803	0.0474743	0.032882
ENSG00000085433	WDR47	grey	grey	0.130018	0.0913211	0.0424212	0.0323977	0.0969332	0.129625	0.0972928	0.141352	0.10485	0.0229533	-0.0346577	0.0976867	0.0641592
ENSG00000197780	TAF13	Module-5	blue	0.0110222	0.0146031	0.0416666	-0.0388315	-0.0129204	0.115748	0.00429246	0.0420743	-0.0055839	-0.0182804	-0.0168807	0.00512086	-0.0156085
ENSG00000215717	TMEM167B	grey	grey	0.0382298	0.0214862	0.0552796	-0.00935878	0.0202384	0.0711577	0.0319119	0.0135986	0.011467	0.015179	-0.0279873	0.0326414	0.0261307
ENSG00000116299	KIAA1324	Module-4	turquoise	0.305658	0.228866	0.049615	0.21368	0.311388	0.0317262	0.274856	0.206772	0.28338	0.0997795	-0.114494	0.237064	0.213516
ENSG00000031698	SARS	Module-2	brown	0.0555588	-0.00757521	0.107821	0.106125	0.0633231	0.0566838	0.00834263	-0.00864029	0.0458541	0.0404158	-0.0152099	0.00561849	0.0213047
ENSG00000143126	CELSR2	Module-5	blue	0.0631461	0.000375717	0.165894	0.0800354	0.0645705	0.201872	0.0210446	-0.00726727	0.0503872	0.0299782	-0.0502847	-0.0047193	0.010718
ENSG00000134222	PSRC1	grey	grey	0.118139	-0.0645525	0.0966132	0.199842	0.160325	-0.0104591	0.0555768	0.0243709	0.103366	0.203211	-0.0860591	0.0145599	0.129624
ENSG00000221986	MYBPHL	grey	grey	0.0698556	0.00433176	0.0339508	0.0738079	0.0747101	-0.00847752	0.032338	0.0567847	0.0699647	0.0413354	-0.00110305	0.0340823	0.0256901
ENSG00000134243	SORT1	grey	grey	0.201251	-0.0135524	0.0458672	0.0735494	0.177843	0.0849387	0.113808	0.0961916	0.150965	0.207118	-0.0759946	0.13297	0.177391
ENSG00000143106	PSMA5	grey	grey	0.118434	0.0575519	0.0366218	0.0627438	0.101266	0.0558918	0.082185	0.0966849	0.0971519	0.0574375	-0.0386149	0.0844918	0.0782961
ENSG00000162650	ATXN7L2	grey	grey	0.0510581	0.0371798	0.0506359	0.101588	0.0671072	0.00110495	0.0364116	0.0227438	0.0555439	0.00754586	-0.00988249	0.00727778	0.0162089
ENSG00000174151	CYB561D1	grey	grey	0.119918	0.10478	0.0641368	0.143508	0.135749	0.0138981	0.10965	0.0934604	0.120861	0.0305305	-0.0502609	0.0656569	0.0819183
ENSG00000156097	GPR61	grey	grey	0.123788	0.067538	0.028693	0.0687362	0.109122	0.0309701	0.0878122	0.101735	0.109	0.04287	-0.0325766	0.082107	0.0663243
ENSG00000065135	GNAI3	Module-8	tan	0.214811	0.135609	-0.00655284	0.0941365	0.199546	0.02149	0.172992	0.214809	0.254977	0.0830622	-0.0706654	0.166959	0.144369
ENSG00000116337	AMPD2	grey	grey	0.0572024	-0.0401315	0.112902	0.147715	0.081697	0.0261049	0.016648	0.0201566	0.0561712	0.0913478	-0.0236779	-0.0296328	0.0330869
ENSG00000134202	GSTM3	Module-2	brown	0.0567502	0.0112257	0.0841778	0.0632278	0.0483073	0.0493904	0.0283069	0.0146028	0.032954	0.0356928	-0.0095157	0.0142294	0.0292987
ENSG00000168710	AHCYL1	Module-2	brown	0.106757	0.0269742	0.0799323	0.0410037	0.0845887	0.0951528	0.0748052	0.0400201	0.0689133	0.0779305	-0.0406812	0.0728332	0.0838075
ENSG00000143093	STRIP1	grey	grey	0.10217	0.0191211	0.0824182	0.133921	0.117536	0.0418345	0.0365372	0.0699289	0.0930757	0.0559471	-0.0467808	0.0295726	0.0496812
ENSG00000197106	SLC6A17	grey	grey	0.1608	0.166292	0.11483	0.126403	0.155757	0.131148	0.157801	0.114167	0.14656	0.00849926	-0.0909824	0.102011	0.0809977
ENSG00000116396	KCNC4	grey	grey	0.137038	-0.0498458	0.0794682	0.144377	0.154667	0.0476131	0.0415987	0.0408768	0.105001	0.165469	-0.0650314	0.0587654	0.111223
ENSG00000162775	RBM15	grey	grey	0.063479	0.013459	-0.0235371	-0.0324381	0.0439748	0.0192649	0.0494967	0.0590772	0.042755	0.0530492	-0.0263941	0.0699937	0.0703425
ENSG00000224699	LAMTOR5-AS1	grey	grey	0.130938	0.0692495	-0.0622269	-0.0160064	0.0995313	0.0161033	0.126314	0.0889437	0.101524	0.0939844	-0.06519	0.150234	0.143576
ENSG00000168679	SLC16A4	grey	grey	0.0961553	0.0618222	-0.0105269	-0.00303914	0.0716725	0.00587279	0.0855916	0.146183	0.0810379	0.043248	-0.0331699	0.09438	0.0823134
ENSG00000273373	AL355488.1	grey	grey	0.0714831	0.01884	0.00110416	0.0311409	0.061848	-0.00432329	0.0608623	0.0735777	0.0601027	0.0606492	-0.0312078	0.0540134	0.0749469
ENSG00000134248	LAMTOR5	grey	grey	-0.0217668	-0.00906685	0.0795171	-0.0351777	-0.0447341	0.0935523	-0.0250268	-0.00593369	-0.0397058	-0.0272074	0.0320257	-0.0236882	-0.038934
ENSG00000177301	KCNA2	grey	grey	0.0512514	0.102898	0.0493245	-0.00162876	0.0284529	0.0971515	0.0662961	0.0531474	0.0549857	-0.0536477	-0.00368478	0.0443159	0.00742985
ENSG00000259834	AL365361.1	grey	grey	0.026415	-0.0139248	0.0464738	0.00945611	0.0148417	0.0489197	0.00199184	0.0195525	0.0164589	0.0378483	-0.000515501	0.0151255	0.020543
ENSG00000121931	LRIF1	grey	grey	0.0768941	0.0192765	-0.038551	-0.0263946	0.0602816	0.0124407	0.0668965	0.0743093	0.0659351	0.0649321	-0.0326841	0.077353	0.0814044
ENSG00000156171	DRAM2	grey	grey	0.0751924	0.0134056	0.000234461	0.0222312	0.0615638	-0.00300394	0.0471748	0.0480363	0.0518491	0.0693087	-0.0133788	0.0670184	0.067222
ENSG00000134255	CEPT1	grey	grey	0.126166	0.0712708	-0.0388254	-0.0149078	0.0875835	0.022322	0.115654	0.117021	0.10582	0.0698675	-0.0363043	0.130647	0.114431
ENSG00000085465	OVGP1	grey	grey	0.0743048	0.0366334	0.0452935	0.0834663	0.0772644	0.00681064	0.0454507	0.0449564	0.0683624	0.0269207	-0.00761231	0.0356355	0.0357597
ENSG00000260948	AL390195.2	grey	grey	0.0913135	0.0563501	-0.00759369	0.0234425	0.0747473	0.000426879	0.0657422	0.0830815	0.0814882	0.0341923	-0.00460689	0.0640089	0.0537737
ENSG00000116455	WDR77	grey	grey	0.0597664	0.00397267	0.0389387	0.0659427	0.0636036	0.0200523	0.0341516	0.0355982	0.0502165	0.0461418	-0.033939	0.0191439	0.0380986
ENSG00000116459	ATP5PB	Module-5	blue	0.0157517	0.00616839	0.0781468	-0.0341369	-0.015967	0.130157	-0.000454827	-0.00550419	-0.0127076	-0.0107118	0.00176193	0.0155025	-0.00705002
ENSG00000116473	RAP1A	grey	grey	0.188192	0.13238	-0.0396951	0.0478485	0.156198	0.0140954	0.177317	0.140401	0.154965	0.0938639	-0.064554	0.185523	0.171482
ENSG00000197852	INKA2	grey	grey	0.216497	0.0903862	-0.00255286	0.0926497	0.220526	0.0302926	0.210236	0.127762	0.185802	0.175632	-0.134108	0.192113	0.219775
ENSG00000064703	DDX20	grey	grey	0.0880705	0.0415121	0.0311564	0.0619426	0.0787426	0.018033	0.0506973	0.104907	0.0708999	0.0226075	-0.0171371	0.0517547	0.0396195
ENSG00000171385	KCND3	Module-6	magenta	0.370141	0.37298	0.0393896	0.237844	0.401735	0.02668	0.508355	0.285044	0.384237	0.144004	-0.185337	0.305669	0.318989
ENSG00000231437	LINC01750	grey	grey	0.0585135	0.0354838	0.018781	0.02699	0.0543815	0.0245154	0.0540587	0.0308283	0.0416542	0.0398903	-0.0266216	0.0540678	0.054578
ENSG00000143079	CTTNBP2NL	grey	grey	0.136002	0.0610088	-0.0342976	0.0101743	0.108961	-0.000938955	0.114318	0.0720561	0.0983944	0.0976218	-0.0605423	0.14197	0.138617
ENSG00000134245	WNT2B	grey	grey	0.0940686	0.0162658	0.0162217	0.0621767	0.0947939	0.004599	0.0729859	0.0563898	0.0752199	0.0904881	-0.0221532	0.0670716	0.0917576
ENSG00000007341	ST7L	grey	grey	0.173926	0.121131	-0.0205308	0.041902	0.147117	-0.000230462	0.170097	0.157149	0.142888	0.0943911	-0.0538576	0.158038	0.163928
ENSG00000116489	CAPZA1	grey	grey	0.162115	0.0936018	0.00974112	0.0632717	0.133399	0.036015	0.131732	0.133125	0.133006	0.0676666	-0.0542225	0.136309	0.114318
ENSG00000155363	MOV10	grey	grey	0.0903723	0.0277048	0.0631566	0.13286	0.104055	-0.0179077	0.0520503	0.0363177	0.083033	0.0604838	-0.0171669	0.0266851	0.0675716
ENSG00000224167	LINC01357	grey	grey	0.16287	0.0558257	0.0307876	0.132077	0.167907	0.00687747	0.103481	0.0663769	0.131794	0.103496	-0.0406323	0.105316	0.130559
ENSG00000155380	SLC16A1	grey	grey	0.124538	0.0569019	0.0169381	0.0538733	0.107246	0.0407105	0.0825721	0.127674	0.0994455	0.0483364	-0.0487843	0.0940451	0.0738997
ENSG00000226419	SLC16A1-AS1	Module-4	turquoise	0.329809	0.103049	0.0282285	0.243279	0.345398	-0.0211617	0.226979	0.143097	0.2636	0.237266	-0.14656	0.253569	0.291264
ENSG00000287807	AL390242.1	Module-7	red	0.131128	0.0322672	0.00264644	0.0542379	0.113483	0.00169022	0.0723626	0.244559	0.109882	0.0763584	-0.0385988	0.0822076	0.0865532
ENSG00000238198	LRIG2-DT	Module-7	red	0.15108	0.0527665	0.0171826	0.084188	0.139161	-0.000143311	0.0813919	0.280153	0.127969	0.0748706	-0.0401677	0.0905874	0.0909967
ENSG00000198799	LRIG2	grey	grey	0.130622	0.0713036	-0.00133719	0.0566662	0.11114	0.00559981	0.102384	0.139291	0.114844	0.0726607	-0.0300417	0.0973413	0.10201
ENSG00000081026	MAGI3	grey	grey	0.270196	0.232852	-0.050026	0.0832228	0.236143	0.00757823	0.309523	0.128959	0.240123	0.141564	-0.126476	0.298943	0.285777
ENSG00000116793	PHTF1	Module-3	green	0.28777	0.176134	0.0921274	0.296285	0.306985	0.00586948	0.209443	0.207547	0.271846	0.103053	-0.0829186	0.179573	0.169268
ENSG00000081019	RSBN1	grey	grey	0.149757	0.0905892	-0.016377	0.0239645	0.118101	0.0469819	0.130018	0.117268	0.109473	0.0755582	-0.0656263	0.143416	0.124837
ENSG00000134242	PTPN22	grey	grey	0.0842413	0.0313484	0.00750236	0.0492354	0.0822356	-0.00336674	0.0548719	0.0869474	0.0724405	0.049722	-0.0218122	0.0584131	0.0602536
ENSG00000134262	AP4B1	grey	grey	0.0839138	0.0400902	0.0657011	0.136768	0.0995738	-0.00122147	0.0509929	0.0502638	0.0898996	0.0254668	-0.0222481	0.0239018	0.0406623
ENSG00000163349	HIPK1	grey	grey	0.07579	0.0580826	0.00879577	-0.00671733	0.0492238	0.0721575	0.0536769	0.0877664	0.0622472	-0.00195936	-0.0222552	0.0705211	0.0244497
ENSG00000197323	TRIM33	grey	grey	0.273198	0.119461	0.0728832	0.241886	0.281952	0.00913931	0.198854	0.161872	0.250711	0.164919	-0.0793204	0.190968	0.202791
ENSG00000116752	BCAS2	Module-5	blue	0.0491479	0.0177891	0.0391495	0.019715	0.0431555	0.0754898	0.0325035	0.0344907	0.0427193	0.018076	-0.026583	0.0271325	0.0180565
ENSG00000175984	DENND2C	grey	grey	0.131046	-0.0423181	0.00657533	0.0724344	0.124972	0.0136526	0.052658	0.0673916	0.102682	0.160536	-0.0581496	0.0883689	0.124068
ENSG00000213281	NRAS	grey	grey	0.0494901	0.0374726	0.0340806	0.0187552	0.0387443	0.0474069	0.0364884	0.0640022	0.0391279	0.00300883	-0.0118959	0.034835	0.0253234
ENSG00000009307	CSDE1	Module-5	blue	0.164596	0.061124	0.101721	0.0555236	0.134942	0.160769	0.101738	0.126426	0.129026	0.0840802	-0.0639681	0.0938327	0.0989088
ENSG00000052723	SIKE1	grey	grey	0.0608867	0.0382783	0.00364328	-0.016686	0.0325087	0.0510141	0.0409502	0.0525517	0.0414164	0.0208425	-0.00843774	0.0588719	0.0367087
ENSG00000163393	SLC22A15	Module-4	turquoise	0.202154	-0.011073	0.0438497	0.201629	0.230442	-0.0244906	0.0919378	0.029568	0.177974	0.209349	-0.0565629	0.126657	0.180408
ENSG00000163399	ATP1A1	Module-5	blue	0.0143545	0.0879907	0.215738	0.00601951	-0.0159239	0.330409	0.0164477	0.0121844	-0.0132509	-0.114035	-0.0238669	-0.0369308	-0.0836072
ENSG00000203865	ATP1A1-AS1	grey	grey	0.0706185	0.042863	0.0286548	0.0582173	0.0669279	0.00727418	0.0407928	0.131799	0.0678265	0.00378109	-0.0118767	0.0215333	0.012121
ENSG00000116815	CD58	grey	grey	0.0369962	0.0933955	-0.0114832	0.0102451	0.0338217	0.0116611	0.0763827	0.0405462	0.0452131	-0.0145859	-0.0289974	0.0409149	0.0448908
ENSG00000143061	IGSF3	grey	grey	0.0972167	0.0852627	0.00521473	0.0123546	0.0957526	0.0452149	0.135787	0.056794	0.0902186	0.0884781	-0.0554015	0.0951157	0.133633
ENSG00000134247	PTGFRN	grey	grey	0.0685084	0.20088	0.0119101	0.00692408	0.0714582	0.0565816	0.181897	0.0522896	0.0762195	-0.0307844	-0.0733037	0.0894513	0.0819164
ENSG00000116830	TTF2	grey	grey	0.0922402	0.013872	0.0473128	0.117949	0.111628	-0.00500865	0.0529944	0.0450879	0.0895002	0.0846288	-0.0452427	0.0367612	0.0776684
ENSG00000134253	TRIM45	grey	grey	0.0484689	0.0183391	0.0116569	0.0489991	0.0554343	-0.00539345	0.0393137	0.0171959	0.0405721	0.0371873	-0.0272831	0.0255206	0.0419247
ENSG00000198162	MAN1A2	grey	grey	0.301962	0.211745	0.00790918	0.125865	0.290549	0.0384924	0.294059	0.146126	0.271931	0.157245	-0.144323	0.264617	0.278194
ENSG00000196505	GDAP2	grey	grey	0.16454	0.131887	-0.0210017	0.0396183	0.1415	0.0155579	0.153243	0.142897	0.141297	0.0614236	-0.0787385	0.152699	0.131502
ENSG00000065183	WDR3	grey	grey	0.113964	0.0734661	0.0185768	0.0651821	0.113874	0.0169055	0.0940008	0.0925889	0.109919	0.0437274	-0.0470681	0.0901483	0.0829828
ENSG00000116874	WARS2	grey	grey	0.0952909	0.0702943	-0.0279153	0.00222652	0.0770947	0.0053587	0.0928746	0.0312504	0.0756559	0.0487718	-0.0392282	0.108539	0.0950625
ENSG00000231365	WARS2-AS1	grey	grey	0.192554	0.132679	-0.0211405	0.0709751	0.166341	-0.00289075	0.17552	0.114945	0.15228	0.0928495	-0.0542803	0.180052	0.165263
ENSG00000227712	AL359915.1	grey	grey	0.119494	-0.0155136	0.0102532	0.0823493	0.122441	-0.00549454	0.0478753	0.145059	0.101851	0.105347	-0.062199	0.059451	0.0944771
ENSG00000143067	ZNF697	grey	grey	0.174514	0.0285151	-0.00942962	0.0405372	0.159116	0.0244754	0.131124	0.120658	0.153361	0.162559	-0.100633	0.139723	0.174809
ENSG00000134250	NOTCH2	Module-1	yellow	0.0339977	0.173081	-0.0148905	-0.010972	0.0264484	0.0133754	0.142601	0.0158797	0.0405419	-0.034841	-0.0280588	0.0629585	0.0692059
ENSG00000265808	SEC22B	grey	grey	0.0857302	0.0670025	0.0218295	-0.00885514	0.0544872	0.0718985	0.0664965	0.0912484	0.0701403	0.0171374	-0.0351692	0.0740641	0.0565823
ENSG00000273136	NBPF26	grey	grey	0.0663121	0.0715625	0.0369439	0.0443734	0.0674574	0.0337512	0.0818406	0.0249419	0.0693562	0.0273234	-0.024885	0.0524981	0.0659854
ENSG00000226067	LINC00623	grey	grey	0.082207	0.113129	0.0196329	0.026477	0.0592248	0.0420642	0.0894747	0.0654365	0.0657087	-0.015059	-0.00542235	0.0839594	0.052036
ENSG00000171943	SRGAP2C	grey	grey	0.137075	0.0224294	-0.00966958	0.036837	0.10982	0.0422357	0.0877621	0.0238627	0.0936449	0.117228	-0.048718	0.131395	0.136276
ENSG00000227082	LINC02798	grey	grey	0.0665146	-0.0674053	0.0271089	0.10145	0.0869674	-0.04277	-0.00147158	0.00697203	0.0544452	0.105154	0.0186392	0.0288022	0.0564298
ENSG00000232527	LINC02802	grey	grey	0.1813	0.00532837	0.0777053	0.176057	0.187962	0.0335629	0.085469	0.0564468	0.145409	0.148003	-0.0816268	0.092277	0.129916
ENSG00000266338	NBPF15	grey	grey	0.235049	0.000249757	0.0171696	0.147067	0.225154	0.00802856	0.127956	0.0462152	0.171641	0.233801	-0.108627	0.166075	0.218404
ENSG00000196369	SRGAP2B	grey	grey	0.147027	0.0422498	0.00750221	0.0663381	0.122806	0.0455911	0.0853552	0.006098	0.0970504	0.0996044	-0.0143754	0.131583	0.123398
ENSG00000162825	NBPF20	grey	grey	0.0791459	-0.0057104	0.0373873	0.111348	0.0855588	-0.00626062	0.00603851	0.0242348	0.0677433	0.0455147	-0.00510573	0.0284296	0.0300865
ENSG00000117262	GPR89A	grey	grey	0.184089	0.032394	0.010554	0.103622	0.171748	0.0207071	0.116561	0.0704053	0.144968	0.150004	-0.0801243	0.140594	0.157539
ENSG00000174827	PDZK1	grey	grey	0.0985948	0.0361183	-0.00422148	0.0344752	0.0901592	0.0037159	0.0616322	0.149279	0.08768	0.0513147	-0.0231692	0.060034	0.0647889
ENSG00000265491	RNF115	grey	grey	0.306557	-0.0356489	0.0231853	0.177015	0.295687	-0.00299418	0.163655	0.162451	0.234935	0.348994	-0.121143	0.220875	0.304956
ENSG00000186141	POLR3C	grey	grey	0.155459	0.0523239	0.0584625	0.129859	0.158063	0.0230794	0.102981	0.0856847	0.140319	0.0922533	-0.0733737	0.102532	0.114341
ENSG00000131788	PIAS3	grey	grey	0.0733956	-0.00234306	0.0544476	0.0950531	0.0798905	0.00623695	0.0219754	0.0368321	0.0574167	0.0637617	-0.0179986	0.0258203	0.0484828
ENSG00000198483	ANKRD35	grey	grey	0.0748118	-0.0427626	0.0427552	0.0794352	0.0844356	-0.00171461	0.0130146	0.00657456	0.0531787	0.106775	-0.0372938	0.0308963	0.0671934
ENSG00000131779	PEX11B	grey	grey	0.0859335	0.0320451	0.081208	0.0984418	0.0874867	0.0495889	0.0460002	0.0256939	0.0731459	0.0467383	-0.0165286	0.0345881	0.0419084
ENSG00000265241	RBM8A	grey	grey	0.0504148	0.0198878	0.0844957	0.0357995	0.0366434	0.0736188	0.0380732	0.0240598	0.0272356	0.0253088	-0.00127155	0.0330596	0.0357774
ENSG00000271601	LIX1L	grey	grey	0.0882119	0.0279388	0.0354602	0.0684927	0.090142	0.0324477	0.0626787	0.0186471	0.0692549	0.068587	-0.0439217	0.0570091	0.0708676
ENSG00000121851	POLR3GL	grey	grey	0.0584548	0.012994	0.0461159	0.0406092	0.0547967	0.0427026	0.0334625	0.00580296	0.0415098	0.0336941	-0.0270415	0.0363083	0.0351526
ENSG00000233396	LINC01719	grey	grey	0.0467869	0.00372066	0.0235128	0.0489206	0.0476845	0.0171656	0.0261501	0.023551	0.0336852	0.0399231	-0.0186098	0.0330095	0.041721
ENSG00000268043	NBPF12	Module-4	turquoise	0.257477	-0.0664976	0.0829023	0.250489	0.296441	-0.0411677	0.120462	0.0631496	0.22552	0.323377	-0.118167	0.123236	0.245876
ENSG00000131791	PRKAB2	grey	grey	0.0532321	0.0644922	0.0315481	0.0164012	0.0399728	0.0598766	0.0503164	0.0635573	0.0522646	-0.0146199	-0.0195522	0.0447379	0.0177871
ENSG00000237188	AC242426.2	grey	grey	0.143443	0.112705	-0.0179416	0.0402531	0.121376	0.0160949	0.142589	0.0685824	0.118699	0.0643667	-0.0554459	0.137862	0.13379
ENSG00000131781	FMO5	grey	grey	0.066154	0.0430741	-0.00530697	-0.00407299	0.05136	0.0224363	0.0535422	0.15366	0.0555636	0.015564	-0.0155064	0.0564779	0.0338276
ENSG00000116128	BCL9	grey	grey	0.0756225	-0.0119171	-0.0373051	-0.00397169	0.0576897	-0.0162682	0.0479873	0.0552287	0.0544087	0.0906004	-0.0211768	0.0633966	0.0844035
ENSG00000162836	ACP6	grey	grey	0.0851871	0.0420479	0.00311879	0.0267558	0.0646125	0.01396	0.0562595	0.0374839	0.0638115	0.0285848	-0.0255208	0.0870306	0.0593607
ENSG00000188092	GPR89B	grey	grey	0.186152	0.0742211	0.0283069	0.113676	0.176047	0.0115522	0.133953	0.0938318	0.15713	0.108112	-0.0832225	0.143583	0.149499
ENSG00000263956	NBPF11	Module-9	black	0.242205	-0.155163	0.0601672	0.185733	0.25163	-0.0091618	0.0847274	0.0593944	0.174007	0.423906	-0.108868	0.118814	0.26862
ENSG00000227733	AC239809.3	grey	grey	0.215271	0.0781451	-0.0471345	0.0563091	0.192356	-0.0223219	0.172989	0.145966	0.171827	0.166557	-0.0945041	0.204902	0.212844
ENSG00000274020	LINC01138	Module-1	yellow	0.198789	0.259459	0.00903885	0.0957269	0.183033	0.0119425	0.247347	0.104007	0.184795	0.0104181	-0.070251	0.201688	0.165388
ENSG00000270629	NBPF14	grey	grey	0.0520893	0.108822	-0.00574828	0.0324597	0.0632046	-0.0144051	0.0957391	0.0126743	0.0469184	0.0112528	-0.028856	0.0536966	0.0715169
ENSG00000178104	PDE4DIP	Module-4	turquoise	0.31642	0.0699865	0.0875084	0.263821	0.340235	0.0342806	0.191737	0.146878	0.280286	0.245602	-0.152346	0.200461	0.265339
ENSG00000269713	NBPF9	grey	grey	0.110603	0.00639579	0.034393	0.0862669	0.106525	0.0118697	0.0488288	0.0830128	0.0985699	0.0938643	-0.0323909	0.0532346	0.0725499
ENSG00000274265	AC245297.3	grey	grey	0.143102	0.120227	-0.0259056	0.00450969	0.111077	0.0177455	0.146905	0.103417	0.105241	0.0595208	-0.0389496	0.158405	0.124861
ENSG00000286219	NOTCH2NLC	grey	grey	0.0486308	0.0701757	-0.0138254	-0.00961414	0.0380508	0.0014949	0.0705051	0.070983	0.0428955	0.0139029	-0.0164099	0.0609968	0.0592104
ENSG00000271383	NBPF19	grey	grey	0.0533267	0.0869574	0.0329554	0.0668048	0.0711192	0.00662241	0.0798797	0.0225164	0.0675518	0.00181969	-0.022965	0.0210223	0.0456206
ENSG00000159164	SV2A	Module-5	blue	0.0682918	0.0416456	0.17819	0.0873359	0.0608256	0.22963	0.0394851	-0.0395878	0.0474557	0.00110389	-0.048979	-0.000913409	0.0103075
ENSG00000143368	SF3B4	grey	grey	0.0332729	0.014351	0.063957	0.0492914	0.0299348	0.046406	0.0148958	0.0133451	0.0225544	0.00694723	-0.0187477	0.00519725	0.00894794
ENSG00000014914	MTMR11	grey	grey	0.0491744	0.0401728	0.0491791	0.0931033	0.0626606	-0.000513083	0.0433048	0.0175133	0.0402361	0.0179475	-0.0134912	0.0158549	0.0381955
ENSG00000264522	OTUD7B	grey	grey	0.0948084	0.049002	-0.0162494	0.0459852	0.0858858	-0.0192726	0.0754786	0.045354	0.0779409	0.0559468	-0.0136617	0.0845148	0.0800545
ENSG00000285184	AC244033.2	grey	grey	0.128022	0.112376	-0.0438586	-0.00515341	0.0994497	0.00470414	0.151095	0.0774135	0.109527	0.0581279	-0.0600784	0.162884	0.12862
ENSG00000136631	VPS45	grey	grey	0.267369	0.128212	0.0381621	0.146533	0.251139	0.0204413	0.19919	0.186229	0.237435	0.145582	-0.0944292	0.217254	0.206508
ENSG00000023902	PLEKHO1	grey	grey	0.0847602	0.00604051	0.0818418	0.125555	0.0949602	0.023711	0.0464426	0.0474978	0.0781	0.0696098	-0.0118059	0.0276889	0.0525869
ENSG00000143401	ANP32E	grey	grey	0.0358587	0.00698886	0.0388588	0.0191413	0.0298259	0.048922	0.0115356	0.0458677	0.0241191	0.00923128	-0.00406868	0.00782337	0.00362332
ENSG00000117362	APH1A	grey	grey	0.0401609	0.00989664	0.0866644	0.0773483	0.0418726	0.0600056	0.0138907	0.0268912	0.0408172	0.0192951	-0.00701044	-0.00750192	0.00105958
ENSG00000159208	CIART	grey	grey	0.0571606	0.0215765	0.0625218	0.0843942	0.0642974	0.0201945	0.0502285	0.00798654	0.0512603	0.0577634	-0.0226319	0.0144526	0.0508816
ENSG00000266472	MRPS21	grey	grey	0.0779498	0.0342714	0.106041	0.095801	0.0732382	0.0619625	0.0353045	0.00381525	0.0553814	0.0267162	-0.0258895	0.0384654	0.0421596
ENSG00000117360	PRPF3	grey	grey	0.139595	0.0590532	0.0361326	0.12197	0.147667	-0.0079625	0.0997504	0.106039	0.139912	0.0779197	-0.0311433	0.0824534	0.099187
ENSG00000163125	RPRD2	Module-11	pink	0.2995	0.167647	-0.0189272	0.134421	0.289058	-0.00882236	0.276928	0.219654	0.260082	0.192934	-0.128573	0.305937	0.281177
ENSG00000143374	TARS2	grey	grey	0.116479	0.061213	0.0356363	0.128846	0.138125	-0.00950738	0.0887732	0.0611136	0.115644	0.0553924	-0.0450569	0.0685296	0.0820174
ENSG00000143369	ECM1	grey	grey	0.0120376	0.100997	0.0570361	0.0610498	0.0193807	0.0208383	0.0562578	0.0271237	0.0353112	-0.0690831	0.00760483	-0.00532556	-0.0198805
ENSG00000203804	ADAMTSL4-AS1	Module-4	turquoise	0.217481	0.104202	0.0595083	0.17969	0.231587	0.0316038	0.188772	0.0934204	0.175483	0.145487	-0.112767	0.141882	0.178323
ENSG00000143384	MCL1	grey	grey	0.0493653	0.0252593	0.0139471	0.0118719	0.0373471	0.029162	0.0414568	0.047436	0.0392031	0.0328822	-0.0176444	0.0330608	0.0419087
ENSG00000143420	ENSA	grey	grey	0.242233	0.149848	0.0162658	0.075122	0.22699	0.0281936	0.248618	0.107222	0.186154	0.178598	-0.111908	0.221419	0.257353
ENSG00000143457	GOLPH3L	grey	grey	0.108019	0.0346332	0.01523	0.040069	0.0944082	0.0172532	0.0660724	0.103132	0.0957776	0.0612977	-0.0378836	0.0851957	0.0856076
ENSG00000163131	CTSS	grey	grey	0.140797	0.023517	0.0504807	0.136298	0.14807	0.000785125	0.0714433	0.0996111	0.140396	0.0822381	-0.0469449	0.0737764	0.08206
ENSG00000143387	CTSK	grey	grey	0.058962	0.0376448	0.0194357	0.0376444	0.0581728	0.00517809	0.0478064	0.0578003	0.0621097	0.0182096	-0.0142416	0.0429749	0.040724
ENSG00000143437	ARNT	grey	grey	0.187143	0.116831	-0.00578456	0.0827208	0.16398	0.00589375	0.15135	0.188147	0.180299	0.0736941	-0.0668652	0.152707	0.121373
ENSG00000143379	SETDB1	grey	grey	0.200295	0.119476	0.0512678	0.166262	0.205185	0.0135502	0.166366	0.0991459	0.177135	0.101421	-0.0836096	0.137247	0.153509
ENSG00000143418	CERS2	grey	grey	0.0256692	0.00285106	0.0288307	0.0355576	0.0199697	0.00435634	0.00149625	0.022981	0.0248874	0.00245365	0.0193977	0.00354549	0.00387221
ENSG00000143363	PRUNE1	grey	grey	0.06961	0.0251331	0.0312103	0.0614641	0.0696625	0.0324646	0.0374244	0.0437215	0.0566936	0.027293	-0.0257364	0.0358513	0.0377014
ENSG00000197622	CDC42SE1	grey	grey	0.10061	0.0204731	0.0795306	0.101788	0.0854057	0.0411584	0.0304621	0.129381	0.0745757	0.0390283	0.0081398	0.040303	0.0399817
ENSG00000213190	MLLT11	Module-5	blue	-0.0240534	-0.0329055	0.149601	-0.0716306	-0.0597125	0.267842	-0.049199	-0.033422	-0.0545508	-0.0509149	-0.00444571	-0.0450564	-0.0659189
ENSG00000143458	GABPB2	grey	grey	0.111913	0.0639225	0.00227661	0.070004	0.108776	-0.00557958	0.0994984	0.0867046	0.105188	0.0653605	-0.0269673	0.0937277	0.0987065
ENSG00000143434	SEMA6C	Module-3	green	0.0402276	0.060017	0.101838	0.138808	0.0590186	0.0180604	0.0166752	0.0381183	0.0575789	-0.0506594	0.0165195	-0.00775447	-0.0328908
ENSG00000163156	SCNM1	grey	grey	0.0704286	0.0312966	0.040981	0.0630043	0.0649777	0.0275679	0.0382569	0.0297115	0.0641383	0.0218293	-0.0263024	0.0327731	0.036686
ENSG00000163159	VPS72	grey	grey	0.076559	0.0207252	0.0232828	0.0548289	0.0724844	0.0140824	0.052139	0.0494907	0.0731823	0.056301	-0.00933244	0.0455634	0.0538965
ENSG00000143398	PIP5K1A	Module-4	turquoise	0.289891	0.0510336	0.0513682	0.228689	0.302916	-0.0174887	0.179725	0.194839	0.238034	0.247831	-0.105301	0.181818	0.245572
ENSG00000159352	PSMD4	grey	grey	0.129223	0.0611788	0.0909593	0.132912	0.138613	0.021418	0.0821444	0.0932715	0.126368	0.0474542	-0.0435936	0.0641339	0.0690029
ENSG00000143393	PI4KB	grey	grey	0.147624	0.0540287	0.0698573	0.131868	0.151551	0.0212286	0.105255	0.0890546	0.13318	0.0883752	-0.0414776	0.0787267	0.104987
ENSG00000159377	PSMB4	Module-2	brown	0.0193101	-0.0172417	0.148742	0.141499	0.0368128	0.052872	-0.0204444	0.0359719	0.0285951	-0.00548734	0.0145451	-0.0524917	-0.0410747
ENSG00000143442	POGZ	grey	grey	0.291484	0.186327	0.0788404	0.241616	0.2877	0.0159256	0.244324	0.255192	0.278026	0.129523	-0.0877997	0.201581	0.198235
ENSG00000143367	TUFT1	grey	grey	0.0264547	0.0426326	0.0225868	0.0311681	0.0246173	0.0142722	0.0194825	0.0196604	0.0232526	-0.0118655	0.00199826	0.0081094	0.00633428
ENSG00000143376	SNX27	grey	grey	0.153359	0.0995986	-0.00959139	0.0041743	0.108804	0.0642865	0.139806	0.129995	0.120196	0.0681602	-0.057794	0.151066	0.128216
ENSG00000159409	CELF3	Module-2	brown	0.0939854	0.0185964	0.140007	0.198155	0.121814	0.0464651	0.0375614	0.0222794	0.0804202	0.0527638	-0.0504657	0.00481107	0.0413058
ENSG00000143436	MRPL9	grey	grey	0.0133463	0.0208477	0.0700828	0.0604778	0.0236181	0.0366268	0.0126423	-0.00654646	0.0128162	-0.00843736	-0.0108309	-0.00788764	-0.00483705
ENSG00000182134	TDRKH	grey	grey	0.0999693	0.0562219	0.0264255	0.0685713	0.0957607	0.0254655	0.0710261	0.0662066	0.0910611	0.0374622	-0.0321881	0.0695221	0.0624011
ENSG00000234614	C2CD4D-AS1	grey	grey	0.0844717	0.0392599	0.0416442	0.0864785	0.0955942	0.01331	0.0416776	0.0734474	0.0883841	0.0229975	-0.0450123	0.0379947	0.0347579
ENSG00000159445	THEM4	grey	grey	0.135438	0.0724165	0.0215991	0.078753	0.133197	-0.00479316	0.129082	0.0514034	0.117995	0.0993341	-0.0622872	0.124216	0.134219
ENSG00000237975	FLG-AS1	Module-4	turquoise	0.208421	0.103745	-0.0236099	0.0935232	0.203196	-0.027957	0.179368	0.123877	0.186023	0.141039	-0.0898835	0.183241	0.188345
ENSG00000197956	S100A6	grey	grey	0.0116503	0.00770937	0.0858453	0.0100801	0.00511147	0.0923677	0.00954891	0.0303239	-0.000246908	-0.00522807	-0.0217307	-0.0177488	-0.0149112
ENSG00000160679	CHTOP	grey	grey	0.0845546	0.0396148	0.0829739	0.0981907	0.0834052	0.0270155	0.045507	0.0757498	0.0739616	0.0260701	-0.00588459	0.0382492	0.0357752
ENSG00000143621	ILF2	grey	grey	0.0350318	-0.000215175	0.0878918	0.0537625	0.0316751	0.0809164	0.00504963	0.0342042	0.0237602	0.0100862	-0.0229016	-0.0116461	-0.00346377
ENSG00000143624	INTS3	Module-3	green	0.157529	0.0512033	0.137163	0.278451	0.196196	-0.000306338	0.0876452	0.0763834	0.145472	0.0856177	-0.04597	0.051675	0.0852977
ENSG00000143554	SLC27A3	grey	grey	0.0177562	0.0605077	0.0564758	0.0956394	0.0316307	-0.00720265	0.0283578	0.0118422	0.0281076	-0.0367365	0.019502	-0.00814889	-0.0160898
ENSG00000143614	GATAD2B	Module-8	tan	0.255491	0.162221	-0.0102732	0.125688	0.246521	0.0181601	0.233342	0.203422	0.265347	0.145971	-0.104442	0.232672	0.220944
ENSG00000198837	DENND4B	grey	grey	0.117542	0.0552779	0.111202	0.197128	0.144739	0.0197274	0.0795189	0.0837775	0.122515	0.0414115	-0.034557	0.018381	0.0480231
ENSG00000160741	CRTC2	Module-2	brown	0.0338087	-0.00424503	0.0730222	0.105091	0.0471815	-0.00582055	0.0165857	0.00289922	0.0304181	0.0271473	0.00264814	-0.00705054	0.0159032
ENSG00000143543	JTB	Module-2	brown	0.0468372	0.0131373	0.1159	0.112184	0.050484	0.037869	0.0195945	7.50565e-05	0.0365472	0.0131124	-0.00310355	-0.00728116	0.016257
ENSG00000177954	RPS27	Module-2	brown	-0.0202299	-0.011448	0.155771	0.00840674	-0.0398094	0.109903	-0.0269534	-0.0552618	-0.0325281	-0.0287793	0.04128	-0.0195513	-0.0308637
ENSG00000143549	TPM3	grey	grey	0.1406	0.0752618	0.0713019	0.03535	0.104502	0.141	0.111382	0.0401544	0.0897717	0.0760567	-0.0923449	0.118922	0.125392
ENSG00000143612	C1orf43	grey	grey	0.0871813	0.0528209	0.0489217	0.0482408	0.0737511	0.0446175	0.0652253	0.0389521	0.0665736	0.0398732	-0.0284656	0.0668518	0.0707698
ENSG00000143569	UBAP2L	grey	grey	0.157135	0.088068	0.0733455	0.12573	0.151754	0.0416807	0.114553	0.14049	0.145762	0.0534207	-0.034476	0.0842718	0.0817509
ENSG00000143575	HAX1	grey	grey	0.0878959	0.0291004	0.0886929	0.0924828	0.093731	0.0668275	0.0510953	0.048477	0.0720644	0.0472246	-0.0376767	0.0319082	0.0421649
ENSG00000143515	ATP8B2	Module-3	green	0.251061	0.0762493	0.0838177	0.267391	0.291995	-0.000535818	0.176277	0.162381	0.241808	0.181023	-0.119723	0.133543	0.183195
ENSG00000160714	UBE2Q1	Module-5	blue	0.00937338	-0.00181897	0.121635	0.0183639	1.33512e-05	0.120975	-0.014409	0.015482	0.00437052	-0.0144189	0.00100622	-0.0215275	-0.0243972
ENSG00000160710	ADAR	grey	grey	0.171542	0.110416	0.0693368	0.102093	0.157287	0.0911117	0.140544	0.12568	0.140673	0.0730155	-0.0722075	0.127002	0.124248
ENSG00000143603	KCNN3	Module-9	black	0.268361	-0.0854142	0.0699642	0.247188	0.308398	0.00657454	0.128707	0.0649338	0.216048	0.38067	-0.140185	0.144887	0.288095
ENSG00000163344	PMVK	grey	grey	0.062281	0.0398063	0.0468273	0.0361108	0.0543411	0.0428744	0.0449521	0.0410774	0.0601377	0.0151758	-0.0332487	0.0424096	0.031801
ENSG00000160691	SHC1	grey	grey	0.0462839	0.027266	0.0749606	0.121591	0.0640583	0.00324226	0.0119086	0.0440038	0.0530688	-0.0053926	0.0126645	0.00154233	-0.00482427
ENSG00000160688	FLAD1	grey	grey	0.0943488	0.00552017	0.0862931	0.138942	0.112003	0.0269604	0.0340733	0.0263326	0.0851897	0.0819943	-0.0390097	0.0333755	0.0662481
ENSG00000143537	ADAM15	Module-2	brown	0.0238628	-0.00637323	0.103483	0.118382	0.0371236	0.0137733	-0.00248391	-0.025575	0.0256569	0.013436	0.00818694	-0.0266698	-0.0058039
ENSG00000163463	KRTCAP2	Module-2	brown	-0.00289928	-0.00774927	0.118888	0.0908538	0.00438842	0.0331583	-0.0172647	-0.00789206	-0.00499536	-0.0217872	0.0237411	-0.0308958	-0.0327362
ENSG00000163462	TRIM46	grey	grey	0.136971	0.026626	0.134024	0.234455	0.164175	0.022004	0.0600735	0.0553816	0.130332	0.0807433	-0.0490659	0.0260934	0.059531
ENSG00000169231	THBS3	Module-3	green	0.100045	-0.00464035	0.129226	0.234448	0.140556	-0.00494854	0.0277161	0.0775719	0.11019	0.0591479	-0.0363718	-0.0105826	0.024075
ENSG00000177628	GBA	Module-3	green	0.0622951	0.000698895	0.126442	0.193786	0.0970708	0.0130235	0.0100734	-0.0190644	0.0598536	0.0287902	-0.0261763	-0.0158843	0.0209789
ENSG00000160767	FAM189B	Module-3	green	0.104799	0.0316763	0.0909004	0.168314	0.12347	0.0108747	0.0394385	0.0354746	0.0970939	0.034867	-0.0319042	0.0361252	0.0343679
ENSG00000116521	SCAMP3	grey	grey	0.0873152	0.0575215	0.0565339	0.100844	0.0924676	0.0286988	0.0705403	0.0386922	0.076835	0.0306212	-0.0191012	0.0336157	0.0539759
ENSG00000176444	CLK2	grey	grey	0.0962767	0.0454993	0.0668523	0.120158	0.10937	0.00370024	0.0656736	0.0517284	0.0873459	0.0460576	-0.0305435	0.038618	0.0567381
ENSG00000143630	HCN3	grey	grey	0.0536675	0.0451301	0.0931227	0.132213	0.0704965	0.0233807	0.0017435	0.0375936	0.051653	-0.0449241	0.00426841	-0.00638564	-0.0283733
ENSG00000160752	FDPS	grey	grey	0.174643	0.0515609	0.0938483	0.20994	0.193955	0.0181954	0.0892871	0.0864866	0.157368	0.089165	-0.0715728	0.0802462	0.115395
ENSG00000160753	RUSC1	grey	grey	0.0493359	-0.00328516	0.149183	0.141452	0.0589343	0.0782079	-0.013488	0.0335137	0.0544169	-0.00307115	0.00155058	-0.0324897	-0.0250854
ENSG00000116539	ASH1L	Module-4	turquoise	0.37775	0.206063	0.0245682	0.234905	0.386472	0.00705211	0.327597	0.181578	0.342943	0.225656	-0.141451	0.309288	0.330314
ENSG00000125459	MSTO1	grey	grey	0.0492354	0.00291863	0.0515433	0.107581	0.0687044	-0.000840769	0.0233772	0.00409148	0.0502335	0.0400447	-0.0266914	0.00948462	0.0338031
ENSG00000163374	YY1AP1	grey	grey	0.194621	0.08297	0.0715993	0.157551	0.194713	0.028988	0.144537	0.132397	0.176373	0.113665	-0.0561055	0.127835	0.143668
ENSG00000132676	DAP3	grey	grey	0.244304	0.080228	0.080549	0.219129	0.24872	0.0244505	0.144387	0.122691	0.206036	0.141911	-0.0869855	0.149633	0.169405
ENSG00000116580	GON4L	Module-3	green	0.225541	0.0808048	0.100364	0.270555	0.264658	-0.0128091	0.140154	0.0973638	0.22702	0.123679	-0.0712239	0.118601	0.142187
ENSG00000132718	SYT11	Module-5	blue	0.0168762	0.0152799	0.156932	-0.109187	-0.0414714	0.361006	-0.00517984	-0.0142267	-0.0339324	-0.0355315	-0.0505743	0.00175111	-0.0271915
ENSG00000143622	RIT1	grey	grey	0.0518789	0.0412947	-0.00482806	0.0202447	0.0400201	0.0035031	0.0400989	0.0819318	0.0465413	0.00776173	0.00546926	0.0377969	0.0269774
ENSG00000132680	KHDC4	grey	grey	0.210896	0.0833262	0.0910621	0.183309	0.212876	0.0375145	0.149917	0.142597	0.175653	0.129644	-0.0768492	0.122204	0.140787
ENSG00000116584	ARHGEF2	grey	grey	0.196509	0.0967474	0.152593	0.265986	0.237852	0.067508	0.146327	0.0976224	0.188902	0.0959178	-0.120692	0.0687355	0.105121
ENSG00000163479	SSR2	grey	grey	0.0705407	0.0185433	0.0838317	0.0849551	0.0749816	0.0531033	0.040699	0.0464534	0.0561773	0.0418125	-0.0353555	0.0251794	0.0334735
ENSG00000160803	UBQLN4	grey	grey	0.0438289	-0.0123447	0.0673969	0.0759452	0.0575088	0.0380614	0.0206179	0.00604104	0.0365953	0.0552023	-0.0323025	0.00726365	0.0375001
ENSG00000116586	LAMTOR2	grey	grey	0.00157608	-0.0300076	0.0924249	0.0157953	-0.00449761	0.0877209	-0.0219816	-0.0178575	-0.00406645	0.00647073	-0.0123091	-0.0182373	-0.0136924
ENSG00000160789	LMNA	grey	grey	0.0865437	0.0600106	0.0612853	0.114146	0.0974787	0.0129149	0.0408054	0.0681485	0.0826091	-0.0125708	0.0199601	0.0317535	0.00303466
ENSG00000196189	SEMA4A	grey	grey	0.143762	-0.00341589	0.109319	0.22591	0.180256	0.0231831	0.0256656	0.0639949	0.123097	0.0650626	-0.0432927	0.0397857	0.0469864
ENSG00000160785	SLC25A44	grey	grey	0.0681333	0.0150793	0.0659717	0.0624315	0.0652696	0.0698293	0.0327602	0.0767298	0.0509932	0.0341297	-0.0368385	0.0294487	0.0276747
ENSG00000160783	PMF1	grey	grey	0.0982618	0.0261742	0.0410429	0.0754247	0.0926531	0.0189859	0.0519844	0.0738535	0.0811548	0.0556269	-0.0301047	0.0436591	0.0538149
ENSG00000198952	SMG5	grey	grey	0.196557	0.112104	0.101754	0.226228	0.214632	0.0416225	0.128826	0.136797	0.187877	0.0498174	-0.0787152	0.08787	0.0784878
ENSG00000163468	CCT3	grey	grey	0.0870156	0.0508908	0.094234	0.0613822	0.0711119	0.102105	0.0487058	0.069126	0.0704404	0.0178249	-0.0176113	0.0472503	0.0331337
ENSG00000125462	C1orf61	Module-2	brown	0.0131748	0.00640851	0.119336	0.0661319	0.00715652	0.0313802	0.000150978	0.0304665	0.00189326	-0.0130307	0.0743826	-0.0118019	-0.00656557
ENSG00000116604	MEF2D	grey	grey	0.156762	0.0125822	0.155035	0.158424	0.171165	0.139442	0.084136	0.0773772	0.131983	0.130574	-0.100732	0.0502011	0.106823
ENSG00000160818	GPATCH4	grey	grey	0.0693917	0.0115623	0.00651494	0.0425897	0.0788469	-0.00527641	0.0483356	0.0635008	0.0654552	0.0570762	-0.0338465	0.0445711	0.0599392
ENSG00000132702	HAPLN2	grey	grey	0.02779	0.00487981	0.0737876	0.108276	0.0346515	-0.00222919	-0.0141366	0.00978254	0.042733	-0.00285061	0.0669164	-0.0139762	-0.0119475
ENSG00000132692	BCAN	Module-2	brown	-0.0413652	-0.044335	0.135447	0.0739911	-0.0373382	0.0257933	-0.0576571	-0.0233319	-0.0346674	-0.0278624	0.114401	-0.0778742	-0.0676408
ENSG00000143320	CRABP2	grey	grey	0.0620991	0.0271185	0.0687581	0.105293	0.0718555	0.00533156	0.0365183	0.04097	0.0600716	0.0225671	-0.0172225	0.0150208	0.0328177
ENSG00000143319	ISG20L2	Module-4	turquoise	0.156187	0.0779624	0.0554124	0.145783	0.1711	0.0121882	0.113143	0.0733564	0.145788	0.0835625	-0.0705721	0.0978705	0.115527
ENSG00000143303	RRNAD1	grey	grey	0.0370385	0.0300957	0.0145345	0.039914	0.0331197	-0.00486529	0.0383124	0.0237334	0.0395927	0.00681708	-0.0174932	0.0168936	0.0276596
ENSG00000143314	MRPL24	grey	grey	0.0359507	0.00662523	0.0736703	0.0496254	0.038901	0.0317474	0.0248475	-0.0125389	0.0230274	0.0232625	-0.00547414	0.0169623	0.0316284
ENSG00000143321	HDGF	grey	grey	0.0973308	0.059086	0.0650867	0.101211	0.101775	0.0270176	0.0703155	0.0464911	0.0907951	0.0323638	-0.0190267	0.0591706	0.052065
ENSG00000143294	PRCC	grey	grey	0.115817	0.0540175	0.0498352	0.0772374	0.103433	0.0436379	0.0817673	0.0877227	0.100796	0.0661855	-0.0283673	0.0688785	0.0839708
ENSG00000132694	ARHGEF11	grey	grey	0.299989	0.131291	0.0502598	0.196208	0.288317	0.0430374	0.223742	0.192332	0.256513	0.160492	-0.0905207	0.214786	0.211663
ENSG00000117036	ETV3	grey	grey	0.0857153	0.0391255	-0.00186458	0.0401449	0.0797347	0.0125086	0.0720516	0.0644644	0.0779239	0.0655103	-0.0282797	0.0674628	0.0800607
ENSG00000163565	IFI16	grey	grey	0.0017853	0.0194527	-0.020549	-0.0118613	-0.0102698	-0.0100012	-0.0035702	0.0325421	0.00698509	-0.0290254	0.046166	0.00334106	-0.0247581
ENSG00000162706	CADM3	Module-5	blue	0.0477797	0.0366093	0.122533	-0.00277019	0.0342879	0.23341	0.0451085	0.00249003	0.030487	0.0104028	-0.0550467	0.00935868	0.0239558
ENSG00000213088	ACKR1	grey	grey	0.0219989	-0.00539333	0.0885737	0.0845639	0.0377816	0.0518567	0.000878342	0.0107422	0.0177262	0.0146148	-0.0110003	-0.0183962	0.00442319
ENSG00000143315	PIGM	grey	grey	0.0467487	0.0341717	0.0200906	-0.00458835	0.0250518	0.0485892	0.0453411	-0.00309329	0.0226006	0.0219742	-0.0243219	0.0449005	0.042826
ENSG00000162728	KCNJ9	grey	grey	0.107341	0.0282671	0.0978222	0.105754	0.110162	0.0658649	0.0633668	0.0483983	0.0837519	0.070326	-0.0450885	0.0542946	0.0749553
ENSG00000162729	IGSF8	grey	grey	0.175469	0.0190263	0.189213	0.260292	0.201488	0.0804196	0.0905582	0.0946796	0.146274	0.1429	-0.0877219	0.0230069	0.109133
ENSG00000018625	ATP1A2	Module-2	brown	-0.0866254	-0.0857106	0.115519	-0.00154983	-0.0979429	0.0165674	-0.0999384	-0.0757899	-0.0894271	-0.0318154	0.115815	-0.0912492	-0.0782783
ENSG00000162734	PEA15	Module-2	brown	0.0111701	-0.0684806	0.174141	-0.0123388	-0.014597	0.204621	-0.0359865	-0.0508636	-0.0346414	0.0466323	-0.0303983	-0.0212712	0.00775662
ENSG00000132716	DCAF8	grey	grey	0.196383	0.108975	0.0681323	0.147544	0.181445	0.0246001	0.150024	0.155849	0.161086	0.0892086	-0.0434185	0.128191	0.135125
ENSG00000122218	COPA	grey	grey	0.217535	0.09247	0.0860792	0.17825	0.21873	0.0429892	0.147856	0.145384	0.191907	0.125299	-0.0887624	0.133031	0.154151
ENSG00000162736	NCSTN	grey	grey	0.05333	0.00768691	0.0761276	0.0564625	0.0464692	0.0822092	0.0227921	0.0108804	0.0247997	0.0250065	-0.00445174	0.0191232	0.0202981
ENSG00000158769	F11R	grey	grey	0.068706	0.0608681	0.0250115	0.0763838	0.0770419	-0.00481129	0.048087	0.0259468	0.060883	0.00242995	-0.0178102	0.0458682	0.0319358
ENSG00000158773	USF1	grey	grey	0.0413204	0.0173896	0.0386156	0.067533	0.0505285	0.00617574	0.0286022	0.0169991	0.0449269	0.0195108	-0.0188988	0.0162243	0.0244179
ENSG00000162755	KLHDC9	grey	grey	0.065476	0.0311804	0.0723988	0.0989315	0.0718529	0.0175187	0.0508855	0.0290802	0.0543948	0.040138	-0.0160155	0.0213626	0.0526186
ENSG00000143256	PFDN2	grey	grey	0.0452444	0.0280865	0.0671593	0.000397829	0.0279913	0.0899219	0.0416785	0.036841	0.0149883	0.022983	-0.0304108	0.0320415	0.0342883
ENSG00000158793	NIT1	grey	grey	0.0568016	0.0228643	0.0942236	0.114576	0.0710061	0.00992726	0.0220353	0.0149674	0.0507324	0.0164854	-0.0213184	0.00427466	0.0194465
ENSG00000158796	DEDD	grey	grey	0.042122	0.012043	0.0360491	0.0389851	0.0450398	0.0382076	0.0243713	0.0486813	0.0430617	0.0252005	-0.0032326	0.0171648	0.01511
ENSG00000143222	UFC1	Module-2	brown	0.0319325	0.00639916	0.0989885	0.0445768	0.0296122	0.0860919	0.00624888	-0.0227063	0.0171191	0.00657373	-0.0172296	-0.00186572	0.000251813
ENSG00000143224	PPOX	grey	grey	0.0827474	0.0269697	0.0722625	0.114033	0.0838262	0.0259361	0.0396198	0.0363212	0.0546699	0.0411587	-0.0221943	0.0362914	0.0447743
ENSG00000158850	B4GALT3	grey	grey	0.0159085	0.0116965	0.0850833	0.0834328	0.0224399	0.0177471	-0.0130707	0.0222765	0.015512	-0.0217281	0.0231	-0.0230235	-0.0361318
ENSG00000158864	NDUFS2	grey	grey	0.0868911	0.0357285	0.115491	0.113859	0.08556	0.0669847	0.0435488	0.0665592	0.0653473	0.0194024	-0.0277302	0.0150402	0.0231582
ENSG00000143252	SDHC	grey	grey	0.112387	0.0956532	0.00832399	-0.0021122	0.0771916	0.0479056	0.113112	0.103642	0.084513	0.0344349	-0.0354957	0.111545	0.0857027
ENSG00000283696	AL592295.4	grey	grey	0.0798452	0.0912106	-0.0183562	0.0196262	0.0721032	-0.00562656	0.11089	0.0421662	0.0696126	0.0333604	-0.0310959	0.0964092	0.0837133
ENSG00000081721	DUSP12	grey	grey	0.0713613	0.0423822	0.0632852	0.0566058	0.0616094	0.040131	0.0471657	0.0699619	0.0670756	0.0212767	-0.0209341	0.0365755	0.036795
ENSG00000118217	ATF6	grey	grey	0.237159	0.106121	-0.0658166	0.0142481	0.192239	0.0119091	0.2005	0.172202	0.187835	0.16161	-0.0961488	0.225753	0.215167
ENSG00000198929	NOS1AP	grey	grey	0.333932	0.0837315	-0.00911715	0.141393	0.296516	0.0333273	0.152909	0.163891	0.251505	0.150327	-0.121878	0.281028	0.206739
ENSG00000239887	C1orf226	grey	grey	0.0561094	0.00200261	0.045827	0.0808408	0.0577181	-0.00149555	-0.0004575	0.0505088	0.0386471	0.0051104	0.00227023	0.0121588	0.00715867
ENSG00000152332	UHMK1	grey	grey	0.0786762	0.0217869	0.0239105	-0.00904355	0.042381	0.0906951	0.0391419	0.0824965	0.0505097	0.028187	-0.0294496	0.0566581	0.0357798
ENSG00000117143	UAP1	grey	grey	0.0736597	0.0347028	0.0135141	0.013255	0.0535038	0.0458222	0.0400207	0.0810585	0.0546437	0.0202426	-0.0100312	0.0550901	0.0389632
ENSG00000162733	DDR2	grey	grey	0.042088	0.0114171	0.00242743	0.0348838	0.0384781	-0.00943399	0.0167499	0.0500431	0.0334503	0.0102984	0.0156835	0.0285054	0.00697412
ENSG00000132196	HSD17B7	grey	grey	0.0538284	0.00798764	0.0159672	0.0529111	0.0474271	-0.00828765	0.0131914	0.0385624	0.0531082	0.0151383	0.0023076	0.0211248	0.0230268
ENSG00000117152	RGS4	Module-5	blue	-0.076699	-0.077497	0.154047	-0.160121	-0.131103	0.361128	-0.0985092	-0.0754213	-0.113387	-0.0447375	-0.033413	-0.0797941	-0.0955265
ENSG00000185630	PBX1	grey	grey	0.331692	0.214431	-0.0566803	0.0420196	0.283446	0.0537113	0.333372	0.221623	0.261717	0.240292	-0.130748	0.344322	0.351237
ENSG00000143198	MGST3	grey	grey	0.158627	0.11439	0.0419269	0.0503075	0.129023	0.0680735	0.139231	0.105683	0.11139	0.0499208	-0.0777401	0.141646	0.119499
ENSG00000143149	ALDH9A1	grey	grey	0.0362574	0.0106865	0.0355203	0.0105214	0.018571	0.036472	0.0195798	0.042068	0.0238844	0.0158653	0.000865561	0.0289281	0.0213254
ENSG00000143183	TMCO1	grey	grey	0.094112	0.0357949	0.00336708	0.0169389	0.0748669	0.0383988	0.0618348	0.0866139	0.058421	0.0537867	-0.0376973	0.0797318	0.0726938
ENSG00000143179	UCK2	grey	grey	0.187124	0.0932472	-0.00700891	0.0778263	0.173521	0.0178577	0.159717	0.128867	0.155033	0.121837	-0.0662767	0.162456	0.16394
ENSG00000188859	FAM78B	Module-4	turquoise	0.254778	0.190322	0.0202208	0.131569	0.258134	0.0145474	0.287591	0.0914713	0.227099	0.168355	-0.12927	0.225721	0.269135
ENSG00000229588	AL596087.2	grey	grey	0.167913	0.129099	-0.0699553	0.00680349	0.160278	-0.0210309	0.230081	0.103966	0.158826	0.158348	-0.112524	0.184177	0.231199
ENSG00000143157	POGK	grey	grey	0.118403	0.109224	0.0195966	0.0499417	0.101474	0.0312292	0.126081	0.0609178	0.0851255	0.051598	-0.0625273	0.105902	0.119671
ENSG00000152382	TADA1	grey	grey	0.0660144	0.0266611	0.0218413	0.0237141	0.0496304	0.0355537	0.0470021	0.0620383	0.0585594	0.0426225	-0.0176568	0.0474154	0.048093
ENSG00000143195	ILDR2	grey	grey	0.221774	0.0605322	-0.00209575	0.0556111	0.188828	0.0491794	0.144256	0.0849108	0.1559	0.183468	-0.0806838	0.195419	0.215922
ENSG00000143194	MAEL	grey	grey	0.119473	0.0602955	-0.0222548	0.0242072	0.100718	0.0159376	0.106689	0.060179	0.0918672	0.0860923	-0.0601113	0.113255	0.11817
ENSG00000143190	POU2F1	grey	grey	0.276831	0.188357	-0.0420065	0.102243	0.246769	-0.00132968	0.259422	0.151631	0.235874	0.142575	-0.0896417	0.287741	0.251816
ENSG00000198821	CD247	Module-1	yellow	0.104128	0.131122	-0.0348366	0.0133302	0.0959331	-0.0204828	0.139141	0.109019	0.096617	0.0113144	-0.0470415	0.104661	0.0945424
ENSG00000143162	CREG1	grey	grey	0.141366	0.141417	0.0240882	0.0555695	0.115424	0.0494552	0.144223	0.0802561	0.119351	0.0241169	-0.0435342	0.128443	0.106846
ENSG00000198771	RCSD1	grey	grey	0.0877017	0.126512	0.0486308	0.0696171	0.080696	0.0509221	0.0723733	0.100368	0.100124	-0.0753221	-0.0261315	0.0705424	-0.00427704
ENSG00000197965	MPZL1	grey	grey	0.125963	0.0880049	-0.0157202	0.0260461	0.0986169	0.00593717	0.100711	0.0653787	0.0946878	0.0414442	-0.0140523	0.125758	0.0967213
ENSG00000143199	ADCY10	grey	grey	0.118428	0.0603478	-0.0117687	0.0165238	0.0984631	-0.00311423	0.086762	0.141893	0.106893	0.0590793	-0.0312617	0.09759	0.0925137
ENSG00000143158	MPC2	grey	grey	0.0512068	0.00321103	0.0678509	-0.00245954	0.0291595	0.112031	0.0170745	0.0430095	0.0283686	0.0430095	-0.0351897	0.033939	0.0348646
ENSG00000143164	DCAF6	grey	grey	0.267176	0.0460659	-0.0363807	0.0397384	0.224082	0.0451058	0.174978	0.176713	0.211646	0.23179	-0.13038	0.255114	0.260932
ENSG00000143147	GPR161	grey	grey	0.0619293	0.127347	0.0167716	0.0191334	0.0395132	0.0362402	0.0625419	0.0483364	0.0569138	-0.0697192	0.00394197	0.0663704	0.0070372
ENSG00000143155	TIPRL	grey	grey	0.167922	0.0661678	0.0356419	0.0862705	0.148696	0.0431914	0.114466	0.141576	0.148262	0.0950883	-0.0595064	0.121433	0.117049
ENSG00000213064	SFT2D2	grey	grey	0.0523921	-0.0627417	0.00291241	0.0225113	0.0339839	0.0199925	-0.0130748	-0.0178064	0.0148009	0.0984769	-0.0153064	0.0376451	0.0541615
ENSG00000143196	DPT	grey	grey	0.063176	0.0220693	-0.000884191	0.0395279	0.0629837	-0.0132125	0.0640079	0.0314491	0.0362084	0.059662	-0.0483969	0.0608733	0.0662327
ENSG00000203601	LINC00970	Module-11	pink	0.203432	0.100865	-0.0499548	0.0605455	0.186203	-0.024788	0.192097	0.0919908	0.165835	0.168223	-0.0940898	0.237559	0.230128
ENSG00000143153	ATP1B1	Module-5	blue	-0.0212801	-0.105295	0.175477	-0.139803	-0.0850166	0.400289	-0.0849655	-0.0393348	-0.084611	0.0255121	-0.0320233	-0.0657798	-0.0618817
ENSG00000143156	NME7	grey	grey	0.287534	0.0535179	-0.0379271	0.0929408	0.264324	-0.0158285	0.212728	0.128045	0.221846	0.288404	-0.124013	0.266231	0.310903
ENSG00000117475	BLZF1	grey	grey	0.134544	0.0661006	-0.00302117	0.0231498	0.11603	0.0224638	0.0963722	0.102769	0.115113	0.0713204	-0.0561407	0.108888	0.103643
ENSG00000117477	CCDC181	grey	grey	0.0866739	0.0421606	-0.000465027	0.0453914	0.0909306	-0.0145763	0.073506	0.0843644	0.0948163	0.0628557	-0.0367448	0.0709389	0.0786484
ENSG00000117479	SLC19A2	grey	grey	0.0826027	0.0690092	-0.00792915	0.0229113	0.0701638	0.0179481	0.0855557	0.0731486	0.0733669	0.0251414	-0.0355963	0.0616844	0.0663517
ENSG00000213062	Z99572.1	grey	grey	0.0984198	0.0820963	-0.0197831	0.0178223	0.0759038	0.0189271	0.0985672	0.0625934	0.0732688	0.0325309	-0.0414762	0.0986073	0.0804099
ENSG00000000460	C1orf112	grey	grey	0.113625	0.0818356	-0.022555	0.0159422	0.0982773	-0.000599165	0.118414	0.104728	0.101247	0.0650906	-0.0558983	0.110539	0.116532
ENSG00000000457	SCYL3	grey	grey	0.1212	0.0396765	-0.00356932	0.0222837	0.0966107	0.0298028	0.0814193	0.0689649	0.0955042	0.0785048	-0.0443165	0.105131	0.10156
ENSG00000075945	KIFAP3	grey	grey	0.239305	0.118909	-0.0268265	-0.018592	0.167557	0.106726	0.176433	0.134653	0.172861	0.12088	-0.101233	0.248145	0.201511
ENSG00000120370	GORAB	grey	grey	0.0777769	0.0420132	0.00837046	0.0504024	0.0737629	0.00251256	0.0488586	0.0688591	0.0723136	0.0296421	-0.0218371	0.0485823	0.0475538
ENSG00000117523	PRRC2C	grey	grey	0.162636	0.0155231	0.0231013	0.16123	0.209355	-0.044423	0.10711	0.0386986	0.173767	0.160413	-0.0766325	0.127648	0.168325
ENSG00000117533	VAMP4	grey	grey	0.0868642	0.0550427	0.0216209	0.00615052	0.0635609	0.0604333	0.077053	0.0997976	0.073585	0.0407155	-0.0302439	0.0749148	0.0610828
ENSG00000197959	DNM3	grey	grey	0.159467	0.131813	-0.0112698	0.0220345	0.111528	0.0541432	0.134775	0.112434	0.130819	0.0304988	0.0234045	0.173462	0.100663
ENSG00000135845	PIGC	grey	grey	0.129966	0.0742255	-0.0331793	-0.00726782	0.0942036	0.024158	0.10766	0.125607	0.0943967	0.0615284	-0.0399035	0.117993	0.102741
ENSG00000094975	SUCO	grey	grey	0.167099	0.0844841	0.00224088	0.0495193	0.14301	0.0423744	0.115854	0.157044	0.137404	0.0774119	-0.0447775	0.134881	0.119026
ENSG00000203739	AL645568.1	Module-11	pink	0.232269	0.142857	-0.0435964	0.0610583	0.196886	-0.000244849	0.197371	0.14916	0.186061	0.114171	-0.0819832	0.276621	0.20661
ENSG00000117592	PRDX6	grey	grey	0.0761919	0.00786085	0.0343204	0.0292644	0.0643267	0.034073	0.038301	0.0555456	0.0467899	0.0561423	-0.0181441	0.0522825	0.0568376
ENSG00000162753	SLC9C2	grey	grey	0.0940389	0.0468442	-0.0123091	0.0380106	0.0835144	-0.00273353	0.0661826	0.0159318	0.0679702	0.0528782	-0.0166515	0.102276	0.0910986
ENSG00000183831	ANKRD45	grey	grey	0.0613519	0.0288471	-0.0088381	0.0243611	0.0578794	-0.00466554	0.0514362	0.0175388	0.044243	0.040617	-0.0260454	0.0605597	0.0608509
ENSG00000076321	KLHL20	grey	grey	0.141689	0.0659405	-0.0074079	0.0623764	0.11907	-0.00975798	0.0994715	0.0641582	0.124836	0.0698504	-0.0324566	0.130586	0.113238
ENSG00000117593	DARS2	grey	grey	0.0716484	0.0401948	0.00161547	0.0215694	0.0604759	0.00685098	0.0590358	0.0671871	0.0636924	0.0247459	-0.0192081	0.0633693	0.0526142
ENSG00000234741	GAS5	Module-2	brown	0.0614547	0.0343945	0.12158	0.120506	0.0622101	0.0340445	0.0230499	0.0789637	0.0467067	-0.00383572	0.00224837	0.00765888	0.0056978
ENSG00000185278	ZBTB37	grey	grey	0.0532138	0.0186803	-0.00144529	0.00723205	0.0365764	0.00898964	0.0306304	0.0385577	0.0379784	0.0352705	-0.0148173	0.0442551	0.0507316
ENSG00000135870	RC3H1	grey	grey	0.279645	0.146585	0.0180155	0.149824	0.264481	0.0187961	0.209038	0.220655	0.250572	0.142791	-0.113557	0.217029	0.213504
ENSG00000152061	RABGAP1L	grey	grey	0.337668	0.182659	-0.0791284	0.0758847	0.287596	0.00983339	0.292194	0.170512	0.250574	0.230028	-0.127517	0.366876	0.347371
ENSG00000116161	CACYBP	Module-5	blue	0.0125501	0.0167611	0.079146	-0.0590079	-0.0129887	0.166471	0.00845099	0.0190359	-0.00824388	-0.0206801	-0.0300959	0.0084	-0.00913745
ENSG00000120333	MRPS14	grey	grey	0.0683616	0.0305805	0.00439252	0.0300564	0.0610608	0.00208734	0.0535908	0.0320895	0.0530961	0.0397948	-0.034686	0.0584357	0.0611621
ENSG00000116147	TNR	grey	grey	0.325732	0.192804	0.0647947	0.211101	0.331449	0.036717	0.301196	0.112619	0.27004	0.218285	-0.140179	0.271934	0.321166
ENSG00000227740	LINC02803	grey	grey	0.168248	0.0464489	0.00613811	0.0980683	0.16243	0.00560169	0.12522	0.106663	0.153841	0.136066	-0.0741005	0.126096	0.149007
ENSG00000143207	COP1	grey	grey	0.302279	0.120223	-0.101407	0.0323071	0.251035	0.00302704	0.266742	0.171216	0.232804	0.252868	-0.138235	0.3228	0.324623
ENSG00000236021	AL591043.2	grey	grey	0.122786	-0.00443676	-0.0134595	0.0277058	0.103846	-0.00122565	0.0585583	0.0672375	0.0861176	0.113688	-0.0507511	0.112581	0.115457
ENSG00000116183	PAPPA2	grey	grey	0.0890449	-0.01752	-0.0151157	0.0377308	0.0804008	-0.0207812	0.0337142	0.0863547	0.0701366	0.0901457	-0.0325394	0.0645389	0.0689648
ENSG00000152092	ASTN1	grey	grey	0.401309	0.184644	-0.011074	0.154154	0.376421	0.0522048	0.359541	0.215738	0.325772	0.310677	-0.20128	0.357016	0.405983
ENSG00000198797	BRINP2	grey	grey	0.312119	0.010794	0.0163371	0.172127	0.308445	0.0245313	0.200741	0.099048	0.237689	0.315859	-0.165569	0.25135	0.327618
ENSG00000120341	SEC16B	Module-4	turquoise	0.103696	0.133613	0.0663238	0.121214	0.11616	0.0199448	0.110972	0.142323	0.119732	-0.0158993	-0.0441922	0.0568495	0.0411095
ENSG00000075391	RASAL2	Module-6	magenta	0.342747	0.324187	-0.0068995	0.166794	0.316907	0.0340716	0.385979	0.216163	0.315903	0.101084	-0.138412	0.343379	0.291394
ENSG00000116191	RALGPS2	grey	grey	0.231028	0.0582144	-0.0555815	0.0617991	0.199269	-0.00283212	0.138065	0.106984	0.187325	0.15665	-0.0511318	0.227051	0.191299
ENSG00000116199	FAM20B	grey	grey	0.127205	0.0371214	-0.00659805	0.0182263	0.109983	0.0502102	0.0845715	0.0729865	0.095244	0.0858133	-0.0591235	0.115976	0.110806
ENSG00000186283	TOR3A	grey	grey	0.0894436	0.034466	0.0482635	0.081321	0.0895132	0.0267124	0.0599928	0.0511569	0.0692518	0.0458856	-0.0287513	0.0540848	0.0609917
ENSG00000143322	ABL2	grey	grey	0.249854	0.157179	-0.00164039	0.118123	0.222897	0.0306984	0.200468	0.1478	0.194822	0.118335	-0.0956682	0.214219	0.201235
ENSG00000057252	SOAT1	grey	grey	0.0596756	0.0560061	0.034081	0.0464026	0.0548483	0.0183263	0.0418504	0.0617343	0.0535273	-0.0113898	0.00309032	0.0400385	0.0206756
ENSG00000162782	TDRD5	grey	grey	0.0847753	-0.0148521	0.0528785	0.103512	0.0903225	0.0289239	-0.000216816	0.0387955	0.0744355	0.0488813	-0.0173831	0.0206916	0.0264519
ENSG00000143340	FAM163A	Module-9	black	0.145291	-0.180925	-0.046293	0.0200867	0.141275	-0.0410701	0.0442773	-0.0626284	0.0703817	0.387874	-0.0865101	0.11648	0.24687
ENSG00000169905	TOR1AIP2	grey	grey	0.17216	0.0358331	-0.000119736	0.0624105	0.143331	0.0154191	0.102292	0.138852	0.135988	0.132939	-0.0414641	0.133549	0.147966
ENSG00000143337	TOR1AIP1	grey	grey	0.073963	0.0282817	-0.00201796	-0.00672606	0.055231	0.0298292	0.044285	0.0813428	0.0556603	0.0370632	-0.0103774	0.0654474	0.0538428
ENSG00000135837	CEP350	grey	grey	0.216588	0.112019	0.0155552	0.137594	0.214806	-0.00511415	0.165528	0.152319	0.212835	0.110474	-0.0382223	0.170346	0.16214
ENSG00000116260	QSOX1	grey	grey	0.115291	0.0602131	0.0742183	0.141614	0.123119	0.0306738	0.0646476	0.0698644	0.106281	0.0237934	-0.0383595	0.0563492	0.0489086
ENSG00000230124	ACBD6	grey	grey	0.325708	0.138324	-0.0400936	0.0968141	0.282169	0.0125932	0.256912	0.187184	0.264872	0.225621	-0.119118	0.305864	0.297119
ENSG00000143324	XPR1	grey	grey	0.2442	0.0427708	-0.0601411	0.0207484	0.199038	0.013391	0.183482	0.110839	0.186891	0.251037	-0.092372	0.239194	0.256595
ENSG00000135835	KIAA1614	grey	grey	0.100793	0.0254141	0.0265957	0.0796869	0.107512	-0.00765448	0.0738177	0.111943	0.0954416	0.0744491	-0.0433191	0.0546523	0.0739031
ENSG00000243155	AL162431.1	grey	grey	0.0787265	0.0400919	-0.00432163	0.0336461	0.0748907	-0.00488013	0.0642271	0.0691972	0.0689339	0.0494567	-0.0342848	0.0542495	0.0646953
ENSG00000135823	STX6	grey	grey	0.20986	0.0427657	0.0141717	0.0615448	0.177295	0.0603052	0.144896	0.103121	0.160229	0.184681	-0.0893863	0.178635	0.197373
ENSG00000198216	CACNA1E	Module-9	black	0.448942	-0.0319393	0.0505842	0.282545	0.457561	0.018844	0.241174	0.222719	0.359869	0.477692	-0.214616	0.30463	0.419493
ENSG00000135821	GLUL	Module-2	brown	-0.151408	-0.100136	0.0719597	-0.0586015	-0.169102	-0.0135387	-0.159385	-0.100936	-0.158333	-0.0923495	0.172641	-0.134679	-0.140197
ENSG00000135838	NPL	grey	grey	0.038607	-0.0160743	-0.00717047	0.019516	0.0347744	-0.0241471	0.00813199	-0.00743459	0.0253958	0.0461179	0.0305793	0.0261618	0.0378506
ENSG00000287808	AL355999.1	grey	grey	0.0635757	0.0185326	0.0220429	0.0665437	0.0571112	-0.00905952	0.0187093	0.0157554	0.0456732	0.0233934	0.00163908	0.0389753	0.031535
ENSG00000135829	DHX9	grey	grey	0.19256	0.0564026	0.0500107	0.111846	0.180951	0.0479559	0.125234	0.173531	0.172447	0.125741	-0.0618619	0.118467	0.134161
ENSG00000135862	LAMC1	grey	grey	0.191818	0.101055	0.0380107	0.115537	0.175641	0.0303255	0.14418	0.148401	0.162789	0.0903317	-0.0673803	0.148878	0.14261
ENSG00000157064	NMNAT2	grey	grey	0.387648	0.171864	0.0564542	0.213973	0.37033	0.0744558	0.275711	0.217754	0.321108	0.212243	-0.167545	0.297541	0.30429
ENSG00000116698	SMG7	grey	grey	0.148718	0.085714	0.0129584	0.0580359	0.130046	0.0373743	0.123953	0.146108	0.135396	0.0649695	-0.0571706	0.116487	0.102633
ENSG00000162704	ARPC5	Module-5	blue	0.0547501	-0.00589517	0.0972909	-0.0328754	0.0207859	0.183449	0.0140097	0.0358548	0.0245241	0.041412	-0.0514317	0.0343179	0.0389388
ENSG00000143344	RGL1	grey	grey	0.297354	0.0485346	0.000903576	0.163127	0.290161	-0.00719811	0.208126	0.151088	0.250873	0.29506	-0.115779	0.242221	0.299335
ENSG00000198756	COLGALT2	grey	grey	0.119296	0.125569	0.0379188	0.0598611	0.104038	0.0513247	0.129453	0.108016	0.118605	0.0132591	-0.0304274	0.0980148	0.069779
ENSG00000198860	TSEN15	grey	grey	0.125819	0.0473299	-0.0384521	0.0151349	0.108125	0.000243095	0.10843	0.104058	0.109499	0.0944224	-0.0509497	0.123802	0.122084
ENSG00000116667	C1orf21	grey	grey	0.217371	0.135626	-0.0437512	0.0279495	0.171448	0.0221499	0.183849	0.112182	0.165232	0.110814	-0.0603115	0.221417	0.199212
ENSG00000285847	AL713852.1	Module-1	yellow	0.0555605	0.159662	-0.0102129	0.00860325	0.0479165	-0.0119522	0.150556	0.0607585	0.0545129	-0.0105689	-0.0568361	0.0738308	0.0873659
ENSG00000116406	EDEM3	grey	grey	0.155277	0.0784023	0.00629591	0.019238	0.118033	0.0676172	0.11374	0.134249	0.121953	0.078336	-0.0580436	0.135294	0.120559
ENSG00000121481	RNF2	grey	grey	0.137481	0.0156856	-0.0378492	-0.0285516	0.102282	0.0454272	0.107934	0.0942313	0.102807	0.147791	-0.0700487	0.140854	0.148096
ENSG00000121486	TRMT1L	grey	grey	0.118891	0.052092	-3.54724e-06	0.0372386	0.0967471	0.011406	0.0919596	0.102196	0.104798	0.0620217	-0.0370582	0.0939934	0.0866815
ENSG00000116668	SWT1	grey	grey	0.0928157	0.0380685	-0.00272885	0.0545838	0.0807405	-0.0133912	0.0477503	0.0801136	0.0873384	0.0345699	0.00662916	0.0658709	0.0486618
ENSG00000116679	IVNS1ABP	grey	grey	0.0736378	0.0387236	0.0186163	0.0312409	0.0540544	0.0199813	0.0290194	0.106705	0.0654217	-0.00147398	0.0184336	0.0417539	0.010394
ENSG00000047410	TPR	grey	grey	0.168407	0.100834	0.0522481	0.173111	0.199132	-0.00983989	0.12938	0.11271	0.186001	0.0688426	-0.0392567	0.0937782	0.108949
ENSG00000157181	ODR4	grey	grey	0.214695	0.0910126	-0.0215772	0.0837494	0.190679	-0.00273958	0.164373	0.190743	0.186038	0.137647	-0.0666179	0.184765	0.178619
ENSG00000229739	AL096803.2	Module-11	pink	0.307479	0.210675	-0.0574798	0.0717022	0.263615	-0.00631519	0.276166	0.21626	0.266958	0.147972	-0.120921	0.341438	0.27178
ENSG00000116711	PLA2G4A	grey	grey	0.07206	-0.0852	0.0273428	0.0434731	0.0623714	0.00143825	0.00773595	0.0424574	0.0396461	0.141563	-0.0179934	0.0321481	0.0821797
ENSG00000162670	BRINP3	grey	grey	0.210533	0.309634	-0.118017	-0.0493266	0.155956	0.0223674	0.318952	0.0284746	0.150319	0.044179	-0.14282	0.327644	0.282896
ENSG00000225811	AL354771.1	Module-7	red	0.116167	0.137001	-0.0938785	-0.091478	0.0702709	0.00279807	0.137313	0.261667	0.0968421	0.00744225	-0.0635707	0.137304	0.10329
ENSG00000285638	AL138927.1	grey	grey	0.0671023	0.0924253	0.0264639	0.0592285	0.0633998	0.0013599	0.0260776	0.0837561	0.0664357	-0.102348	0.0117339	0.0553528	-0.0535503
ENSG00000285280	AL390957.1	grey	grey	0.0936897	0.0775059	-0.02484	-0.00387812	0.0638554	0.00749968	0.0826162	0.11916	0.0838887	0.0139504	-0.0248002	0.0947735	0.0609781
ENSG00000116750	UCHL5	grey	grey	0.115256	0.0845407	-0.0196807	-0.0349746	0.0683473	0.0738859	0.0987519	0.119444	0.0939261	0.0328868	-0.033313	0.112142	0.0798159
ENSG00000116747	RO60	grey	grey	0.146922	0.0983058	-0.0129578	0.0363208	0.129198	0.0123215	0.125557	0.11663	0.132127	0.0598055	-0.0483169	0.141949	0.116934
ENSG00000023572	GLRX2	grey	grey	0.0332386	0.0231946	0.0178061	-0.00266797	0.0171905	0.045635	0.0178148	0.0455801	0.0268828	-0.0108863	-0.00440657	0.0293354	0.00876394
ENSG00000134371	CDC73	grey	grey	0.174452	0.139817	-0.0529101	-0.00429276	0.121758	0.0244943	0.147865	0.149274	0.140177	0.0373606	-0.0320343	0.190566	0.119278
ENSG00000162630	B3GALT2	Module-5	blue	0.0159854	0.0345026	0.0469923	-0.0337826	-0.0186632	0.143756	-0.0166744	0.00736603	-0.00423366	-0.0708564	0.00519357	0.00851644	-0.0568159
ENSG00000227240	AL136456.1	grey	grey	0.0808161	0.0421155	-2.29544e-05	0.0694543	0.0656586	-0.00964684	-0.0077854	0.0599721	0.0670444	-0.0584139	0.0248286	0.0743963	-0.0208342
ENSG00000287364	AL353709.1	Module-1	yellow	0.0784092	0.198143	-0.0163814	-0.0244222	0.0448597	0.0511554	0.115392	0.0730078	0.0686507	-0.109752	-0.0453341	0.119958	0.03415
ENSG00000162687	KCNT2	grey	grey	0.275973	0.151346	-0.0309815	0.0741171	0.229213	0.0359574	0.189764	0.0643473	0.220554	0.0934837	-0.0685611	0.277307	0.194222
ENSG00000177888	ZBTB41	grey	grey	0.119853	0.0100125	-0.0161893	0.00789494	0.0885145	0.0320688	0.0759432	0.102931	0.0850578	0.103297	-0.0446989	0.110874	0.106037
ENSG00000134376	CRB1	grey	grey	0.0907987	0.0386162	0.0155231	0.0516901	0.0725024	-0.00499744	0.0316624	0.0442755	0.078551	0.0110762	0.0349405	0.0778246	0.044676
ENSG00000213047	DENND1B	grey	grey	0.177334	0.119522	-0.0540329	-0.00118493	0.129292	0.0100694	0.150066	0.129543	0.151179	0.0793112	-0.0546863	0.201165	0.148885
ENSG00000151414	NEK7	grey	grey	0.0336771	0.0551576	-0.0105371	-0.0228978	0.0115206	0.0135932	0.022224	0.0227804	0.0249697	-0.041624	0.0324259	0.0592441	0.000891304
ENSG00000287989	AL450352.1	Module-1	yellow	0.0380541	0.424795	-0.0453427	-0.0293516	0.0287864	0.00492681	0.312552	0.0716787	0.0822708	-0.189452	-0.064104	0.139968	0.0719727
ENSG00000229989	MIR181A1HG	Module-1	yellow	0.164773	0.355645	-0.0857243	-0.0319754	0.114016	0.0171458	0.267628	0.124178	0.155642	-0.10615	-0.0438346	0.2442	0.133795
ENSG00000203721	LINC00862	grey	grey	0.0619572	0.0214224	-0.0256448	-0.00468715	0.0451343	-0.0127789	0.0459933	0.0654626	0.0492909	0.0530202	-0.0107386	0.0594539	0.0661559
ENSG00000162702	ZNF281	grey	grey	0.0434532	0.0213114	0.0189608	-0.0118618	0.0192307	0.0522571	0.0263499	0.0118956	0.0235521	0.0220062	-0.0118363	0.0454762	0.0333436
ENSG00000118197	DDX59	grey	grey	0.0821886	0.0347642	0.000476425	0.04113	0.0712768	-0.00447962	0.053913	0.0761738	0.0711696	0.0356717	0.0100616	0.0740323	0.0515087
ENSG00000118200	CAMSAP2	grey	grey	0.251441	0.154064	-0.0136097	0.0467091	0.205561	0.0599872	0.226299	0.217988	0.21194	0.135517	-0.069815	0.233429	0.212646
ENSG00000116852	KIF21B	grey	grey	0.179289	0.185996	0.115045	0.21578	0.221638	0.0480703	0.189447	0.0723919	0.188934	0.0142771	-0.0981802	0.101327	0.0992432
ENSG00000116857	TMEM9	grey	grey	0.0330993	0.025969	0.081564	0.0266266	0.016174	0.100744	0.0253778	0.00948069	0.00959419	0.00478177	-0.00585357	0.0115717	0.00296387
ENSG00000118194	TNNT2	Module-1	yellow	0.0721758	0.255247	0.0550857	0.131959	0.113567	0.00271545	0.190718	0.131607	0.13862	-0.104586	-0.059841	0.0472544	0.0309597
ENSG00000224536	AC096677.1	grey	grey	0.0604846	0.0379261	0.0172874	0.0443799	0.0572974	-0.0109894	0.0428556	0.0213271	0.0542927	0.0271068	-0.0152786	0.0468981	0.0416315
ENSG00000134369	NAV1	grey	grey	0.296674	0.034163	0.107079	0.293756	0.334919	0.0175917	0.191694	0.0869827	0.239542	0.282154	-0.108342	0.162558	0.26849
ENSG00000231871	IPO9-AS1	Module-7	red	0.17564	0.0690526	0.0454737	0.111189	0.168524	0.0239149	0.121651	0.29449	0.166091	0.105393	-0.0514875	0.103902	0.109007
ENSG00000198700	IPO9	Module-4	turquoise	0.296694	0.146955	0.0953508	0.233247	0.303509	0.0436848	0.218986	0.173448	0.261409	0.162028	-0.123921	0.196682	0.215556
ENSG00000198892	SHISA4	grey	grey	0.0242751	-0.0421658	0.105978	0.0546132	0.0231798	0.0920338	-0.0175743	-0.0147839	0.0114502	0.0424973	-0.010187	-0.0271969	0.00379902
ENSG00000134375	TIMM17A	grey	grey	0.0258536	0.000979174	0.0995811	0.0366692	0.0172538	0.0906139	0.00417033	0.00984347	0.0160623	0.0118137	-0.0180158	-0.00802363	-0.00717385
ENSG00000176393	RNPEP	grey	grey	0.118029	0.0654949	0.0530361	0.119657	0.118745	0.0224981	0.0862786	0.0834086	0.113249	0.0528605	-0.0328526	0.0663539	0.0700153
ENSG00000143862	ARL8A	Module-5	blue	0.0158256	0.0041659	0.13401	0.0256679	0.000341433	0.173031	-0.0223159	-0.00907718	-0.0165872	-0.0253413	-0.014326	-0.0267962	-0.049397
ENSG00000077152	UBE2T	grey	grey	0.0381103	-0.00620454	0.0255314	0.0135094	0.0314394	0.0358	0.0097423	0.0384248	0.0341479	0.0236036	-0.0226074	0.0207532	0.0211479
ENSG00000077157	PPP1R12B	grey	grey	0.329393	0.198902	-0.0434318	0.0857951	0.274088	0.0453355	0.282532	0.211397	0.267882	0.165703	-0.124001	0.309995	0.287591
ENSG00000143858	SYT2	grey	grey	0.0958304	0.0582637	0.0250292	0.0529437	0.086977	0.0216385	0.0607462	0.187484	0.0942178	0.0123004	-0.0197872	0.0478118	0.0353675
ENSG00000117139	KDM5B	grey	grey	0.247199	0.094571	0.0503763	0.165887	0.244878	0.036281	0.183084	0.155016	0.220559	0.176184	-0.121123	0.180322	0.209576
ENSG00000183155	RABIF	grey	grey	0.0632309	0.0186158	0.0432331	0.0130284	0.0476162	0.0715075	0.0309132	0.0484645	0.0375683	0.0312423	-0.0175016	0.0450873	0.0400987
ENSG00000117153	KLHL12	grey	grey	0.0854401	0.0372043	0.0281525	0.032151	0.069078	0.0302855	0.0551947	0.0778176	0.0603902	0.0354499	-0.0305743	0.0653059	0.0560224
ENSG00000159346	ADIPOR1	grey	grey	0.0593769	0.0222104	0.095655	0.0532589	0.0498212	0.0924757	0.0340774	0.0280355	0.034661	0.0248109	-0.0153242	0.0314659	0.0323329
ENSG00000159348	CYB5R1	grey	grey	0.0632756	0.0303861	0.0912077	0.123377	0.077093	0.0292581	0.0228969	0.0342484	0.0578151	-0.000546279	-0.0147672	0.000221651	0.0100914
ENSG00000163444	TMEM183A	grey	grey	0.0373017	0.0160244	0.04983	0.0319499	0.0320615	0.0649827	0.0249518	0.0310701	0.0322414	0.01968	-0.030807	0.00892624	0.0238252
ENSG00000143847	PPFIA4	Module-4	turquoise	0.277711	0.137467	0.142433	0.339607	0.346593	-0.00898013	0.27525	0.245214	0.300478	0.221782	-0.132504	0.120116	0.24233
ENSG00000163485	ADORA1	Module-8	tan	0.181235	0.175727	0.084456	0.180763	0.201066	0.0411779	0.178144	0.170303	0.254229	0.00242962	-0.0548975	0.0896672	0.0700411
ENSG00000058668	ATP2B4	grey	grey	0.293649	-0.174431	0.149367	0.235192	0.301721	0.118179	0.0247478	0.0884782	0.213746	0.363507	-0.135012	0.127966	0.219538
ENSG00000182004	SNRPE	grey	grey	0.0511515	0.0333349	0.0603531	0.00828413	0.0372618	0.0602827	0.0388788	0.0441331	0.0378056	0.0126477	-0.0188485	0.0320937	0.0319187
ENSG00000174567	GOLT1A	grey	grey	0.0886855	0.0240552	0.0191755	0.0789526	0.0941953	-0.00568062	0.0372541	0.0851966	0.0917969	0.0476066	-0.00770679	0.0411844	0.041402
ENSG00000143850	PLEKHA6	Module-4	turquoise	0.390052	0.19506	0.119459	0.367866	0.451398	0.00764608	0.316497	0.229862	0.374257	0.227491	-0.169565	0.234424	0.28464
ENSG00000133056	PIK3C2B	grey	grey	0.147484	0.130794	0.055463	0.147225	0.157203	0.0314135	0.114351	0.0922396	0.144038	0.00271632	-0.013658	0.088742	0.052385
ENSG00000198625	MDM4	grey	grey	0.153293	0.0738416	0.022289	0.101282	0.140323	0.00659285	0.10936	0.133584	0.124737	0.0748229	-0.0438034	0.108988	0.101987
ENSG00000240710	AL512306.3	Module-7	red	0.109371	0.0257637	0.00824721	0.0563344	0.0964003	0.00393775	0.0460688	0.191194	0.0964978	0.0425728	-0.0160109	0.0498612	0.0444331
ENSG00000170382	LRRN2	Module-4	turquoise	0.324502	0.113087	0.0619908	0.259201	0.337563	0.0089366	0.188542	0.13146	0.268468	0.171911	-0.107306	0.204675	0.209674
ENSG00000163531	NFASC	Module-4	turquoise	0.335885	0.223355	0.111947	0.314798	0.361327	0.0221208	0.240026	0.255586	0.322846	0.0812079	-0.085455	0.212056	0.174103
ENSG00000184144	CNTN2	grey	grey	0.0480785	-0.0070805	0.0834575	0.0956452	0.0559043	0.0244537	0.00540913	0.0334441	0.0493499	0.015934	0.0424402	-0.0304704	-0.0172004
ENSG00000117222	RBBP5	grey	grey	0.123812	0.0471037	-0.00371189	0.0372174	0.107108	0.0166698	0.0911853	0.0965407	0.100665	0.0833974	-0.0583789	0.0973262	0.102634
ENSG00000133059	DSTYK	grey	grey	0.149764	0.0844622	0.0454489	0.0621798	0.124607	0.0792786	0.113338	0.0797841	0.115764	0.0713691	-0.045088	0.113824	0.105579
ENSG00000133069	TMCC2	grey	grey	0.0664697	0.0487821	0.0434091	0.066813	0.067964	0.018051	0.0508953	0.0669837	0.0742828	0.0113809	-0.00534179	0.0313169	0.0336054
ENSG00000162873	KLHDC8A	grey	grey	0.0533814	0.0421374	0.0561317	0.0904157	0.0639319	0.0208997	0.0144706	0.00930581	0.0528908	0.00939377	-0.00575838	0.0122096	0.0239772
ENSG00000117266	CDK18	Module-1	yellow	0.085339	0.277527	0.103739	0.163501	0.111825	0.028465	0.13764	0.0733682	0.111046	-0.172054	-0.00329639	0.0370844	-0.0144108
ENSG00000174514	MFSD4A	grey	grey	0.224627	0.0363394	0.128017	0.118675	0.216426	0.161922	0.163944	0.0959216	0.162558	0.222842	-0.152964	0.127687	0.206705
ENSG00000158711	ELK4	grey	grey	0.163543	0.0625221	0.0244587	0.0567881	0.139717	0.0441003	0.129746	0.162029	0.11826	0.133347	-0.0773741	0.133599	0.151919
ENSG00000069275	NUCKS1	Module-5	blue	0.0481466	0.0250013	0.0393575	-0.0821072	0.00430471	0.164152	0.0407697	-0.00115693	0.0170246	0.0325237	-0.0428281	0.0697381	0.0554019
ENSG00000117280	RAB29	grey	grey	0.0449579	0.0175459	0.0407292	0.0563637	0.0501799	0.0251667	0.0151279	0.0331092	0.0404471	0.00853568	-0.0206263	0.0121976	0.0166241
ENSG00000133065	SLC41A1	grey	grey	0.0352783	0.0299487	0.0447959	0.0418333	0.0326605	0.0241342	0.0259379	0.0256799	0.0306656	-0.00368727	0.00606271	0.0143635	0.0115203
ENSG00000286619	AC119673.2	grey	grey	0.0572728	0.0274262	-0.0155821	0.0180703	0.0573691	-0.00422959	0.0501284	0.0568948	0.0542303	0.0444454	-0.0244871	0.0457453	0.0484204
ENSG00000266028	SRGAP2	Module-2	brown	0.152643	0.0331196	0.0537004	0.0987561	0.130406	0.0374843	0.0773122	0.00443963	0.100382	0.0867939	-0.00592606	0.121724	0.107539
ENSG00000266094	RASSF5	grey	grey	0.102693	0.0191101	0.0256867	0.086175	0.0986754	0.0317873	0.0374447	0.086347	0.0940164	0.0262914	-0.00792129	0.0440391	0.0147621
ENSG00000143486	EIF2D	grey	grey	0.103671	0.0517056	0.0278744	0.0596771	0.0913589	0.00759382	0.0832269	0.0937875	0.0872472	0.0638913	-0.022678	0.0770052	0.0799588
ENSG00000143479	DYRK3	grey	grey	0.0606349	-0.0335291	-0.0105508	-0.00451454	0.0431612	0.0158885	0.01769	-0.00712498	0.0310509	0.0947353	-0.0204572	0.0505971	0.0742969
ENSG00000162889	MAPKAPK2	grey	grey	0.0267559	0.00294926	0.0399409	0.0421884	0.0218441	0.0017299	-0.0242873	-0.0213213	0.0123553	-0.0137413	0.0412291	-0.000209592	-0.0113249
ENSG00000123836	PFKFB2	grey	grey	0.0657052	0.0917785	0.0725152	0.0526889	0.0575469	0.0554725	0.0552952	0.0776285	0.0720456	-0.0403056	-0.00622884	0.0456147	0.013987
ENSG00000196352	CD55	grey	grey	0.0581636	-0.0478894	0.00481662	0.0261454	0.0392286	0.0126688	-0.0172171	0.0288555	0.0465022	0.0615649	0.0190019	0.0255842	0.030146
ENSG00000117335	CD46	grey	grey	0.233232	0.0670535	0.051743	0.146521	0.207069	0.0436245	0.139258	0.156271	0.193953	0.151927	-0.0654377	0.158636	0.174336
ENSG00000203709	MIR29B2CHG	Module-4	turquoise	0.384874	0.255318	0.0309548	0.242726	0.402599	0.00349659	0.334753	0.356577	0.372574	0.156483	-0.149032	0.281941	0.276242
ENSG00000076356	PLXNA2	Module-4	turquoise	0.374058	0.0710751	0.0914827	0.272239	0.406747	0.053314	0.306323	0.200996	0.326265	0.374726	-0.196691	0.239053	0.361132
ENSG00000008118	CAMK1G	grey	grey	0.0740857	0.0775897	0.0321695	0.0282263	0.0713292	0.0580117	0.0898137	0.0227757	0.0541275	0.0337856	-0.0587822	0.0699796	0.076132
ENSG00000227591	HSD11B1-AS1	Module-4	turquoise	0.10155	0.0498364	-0.00248046	0.0580009	0.101084	-0.00275867	0.0826126	0.0465492	0.0880396	0.0628472	-0.0400405	0.0838674	0.0806256
ENSG00000117597	UTP25	grey	grey	0.0805895	0.0250883	0.0176536	0.0358128	0.0675853	0.0414893	0.0506296	0.0581306	0.0579188	0.0458099	-0.0248191	0.0640445	0.0581474
ENSG00000143469	SYT14	grey	grey	0.276328	0.194967	-0.064336	0.0553643	0.234203	0.00284889	0.24776	0.17626	0.235952	0.124067	-0.0792525	0.298423	0.247748
ENSG00000082497	SERTAD4	grey	grey	0.0469737	0.0363248	0.0201628	-0.00015401	0.0313281	0.0365796	0.0431686	0.0303693	0.0429548	-0.0048556	-0.019786	0.0423475	0.0212713
ENSG00000054392	HHAT	grey	grey	0.150376	-0.124855	-0.0262778	0.0225965	0.122463	-0.0189122	0.0572034	0.113572	0.0912798	0.287644	-0.0584605	0.121768	0.204972
ENSG00000143473	KCNH1	Module-4	turquoise	0.408859	0.335432	-0.00306195	0.241096	0.433858	0.00432552	0.500493	0.315359	0.405787	0.295271	-0.232727	0.371857	0.444697
ENSG00000117625	RCOR3	grey	grey	0.217578	0.119557	0.0257734	0.114259	0.186706	0.0391038	0.168542	0.240427	0.201772	0.10559	-0.0635536	0.161031	0.139767
ENSG00000082512	TRAF5	grey	grey	0.0978004	0.103273	0.0443436	0.113341	0.100985	0.015273	0.0866686	0.0572083	0.103187	-0.00201337	-0.0419544	0.0577241	0.0619816
ENSG00000153363	LINC00467	grey	grey	0.0347431	0.00838306	0.000521035	0.0426167	0.0349261	-0.0187545	0.00223906	0.0223436	0.0336711	-0.00644071	-0.0136174	0.0194652	0.00233185
ENSG00000123684	LPGAT1	Module-1	yellow	0.166919	0.321481	-0.0113864	0.0149564	0.122298	0.0842817	0.268693	0.177944	0.173099	-0.0470268	-0.0459704	0.198102	0.140966
ENSG00000143493	INTS7	Module-1	yellow	0.144199	0.174851	-0.0212165	0.0346041	0.132418	0.00489548	0.172024	0.131665	0.137309	0.0155527	-0.0702573	0.14034	0.118522
ENSG00000066027	PPP2R5A	grey	grey	0.0813642	0.0716501	-0.0298037	-0.0144129	0.0519035	0.0214001	0.0895776	0.0511346	0.0525796	0.0370429	-0.0244646	0.0979239	0.0822896
ENSG00000065600	PACC1	grey	grey	0.0508215	0.0186153	0.00330554	0.0182171	0.0390905	0.0167248	0.022082	0.0368352	0.0364381	0.0186341	0.014336	0.0388956	0.0363561
ENSG00000117691	NENF	Module-2	brown	-0.00117075	0.00263412	0.0924587	0.00707398	-0.00958508	0.0642499	0.00223299	-0.0407234	-0.0103366	-0.00770546	0.0119939	0.0013321	0.00100497
ENSG00000123685	BATF3	grey	grey	0.0564936	-0.0401851	0.0549104	0.101538	0.0703652	-0.00430078	0.0337222	0.0383902	0.048748	0.106946	-0.0405571	0.00695351	0.0646189
ENSG00000117697	NSL1	grey	grey	0.160863	0.0879947	-0.0572606	-0.0177645	0.119171	-0.00358932	0.142048	0.137174	0.121826	0.0979747	-0.0495146	0.180415	0.15644
ENSG00000203705	TATDN3	grey	grey	0.1719	0.0731585	0.00679479	0.0730031	0.141177	0.021024	0.118998	0.120965	0.132561	0.0893878	-0.0458512	0.136802	0.125592
ENSG00000162769	FLVCR1	grey	grey	0.133277	0.0311894	0.0550178	0.087858	0.113663	0.0399157	0.0641458	0.0942504	0.0957313	0.0687016	-0.0261575	0.102904	0.0815048
ENSG00000174606	ANGEL2	grey	grey	0.1574	0.0685466	0.0154073	0.0564765	0.131793	0.0308268	0.101398	0.183843	0.144369	0.0796415	-0.0243042	0.110122	0.0990883
ENSG00000136643	RPS6KC1	Module-12	greenyellow	0.34763	0.0575874	-0.0761819	0.0758333	0.305146	-0.0225479	0.248498	0.197686	0.271801	0.333945	-0.142769	0.328322	0.38966
ENSG00000225233	AL592402.1	grey	grey	0.111227	0.0134294	-0.00312445	0.0456906	0.101742	0.000199802	0.0562827	0.106983	0.0894313	0.0953306	-0.0329507	0.0739096	0.0844758
ENSG00000143499	SMYD2	grey	grey	0.116551	0.104767	0.126262	0.143749	0.130866	0.0871874	0.0347728	0.0719876	0.117015	-0.0709089	-0.0447944	0.0389606	-0.0104547
ENSG00000152104	PTPN14	Module-7	red	0.0851342	0.197222	-0.0312958	0.00536528	0.0732624	0.0118283	0.180276	0.164596	0.0963131	-0.0388496	-0.0448906	0.109576	0.0775023
ENSG00000082482	KCNK2	grey	grey	0.0903826	0.10152	-0.00312534	0.0226104	0.0546951	0.0216533	0.0317979	0.110258	0.0625956	-0.0842781	-0.000736868	0.0975193	-0.0154225
ENSG00000136636	KCTD3	grey	grey	0.18888	0.128806	0.010153	0.0774332	0.167823	0.0255947	0.158726	0.191093	0.184757	0.0642952	-0.0446122	0.15396	0.133339
ENSG00000042781	USH2A	grey	grey	0.0955961	0.00781281	-0.0286398	0.00620698	0.079004	-0.007402	0.0637317	0.0562386	0.0756726	0.0736278	-0.0368769	0.0910061	0.0833996
ENSG00000196482	ESRRG	grey	grey	0.235676	0.00364142	-0.061654	0.0378511	0.18366	0.0034792	0.136923	0.0591717	0.1694	0.204287	-0.0556031	0.246444	0.21492
ENSG00000092978	GPATCH2	grey	grey	0.270098	0.0573877	-0.0252844	0.108954	0.234861	0.0157102	0.179646	0.158504	0.220087	0.212181	-0.126382	0.235071	0.250099
ENSG00000162814	SPATA17	grey	grey	0.0958469	0.000864674	-0.0163107	0.0283915	0.0876831	0.00959252	0.0639415	0.0505138	0.0793023	0.107291	-0.0496394	0.0828421	0.103318
ENSG00000067533	RRP15	grey	grey	0.0807438	0.0570548	-0.0500476	-0.0330308	0.0528507	0.00900351	0.075238	0.0855548	0.0641948	0.0302352	-0.0308092	0.1001	0.0724749
ENSG00000092969	TGFB2	grey	grey	0.0393757	0.0919494	-0.0402817	-0.0141758	0.0257759	-0.00616372	0.0752749	0.0338586	0.0414192	-0.0320184	0.0121071	0.0564718	0.0299261
ENSG00000228063	LYPLAL1-DT	grey	grey	0.0778959	0.0646781	-0.00838908	0.0218219	0.0664198	0.00592324	0.0731727	0.057097	0.0716235	0.0182392	-0.02919	0.0808705	0.0546862
ENSG00000143353	LYPLAL1	grey	grey	0.141265	0.0799374	-0.0493427	-0.00540716	0.0986949	0.0226039	0.113399	0.0826669	0.107841	0.071113	-0.0435128	0.149437	0.123205
ENSG00000196660	SLC30A10	grey	grey	0.0488754	-0.0118467	0.0248109	0.0158535	0.0271906	0.0305866	0.0161377	-0.0222947	0.016987	0.0597018	-0.0212782	0.0513706	0.0542758
ENSG00000136628	EPRS	grey	grey	0.104861	0.0466816	0.0630527	0.100026	0.105852	0.0304357	0.0658463	0.126534	0.114692	0.0352188	-0.0180071	0.0512528	0.038403
ENSG00000162813	BPNT1	grey	grey	0.0874902	0.0474501	0.015282	0.039376	0.0696675	0.00368616	0.0531996	0.0805778	0.074847	0.0189211	-0.0196866	0.0654985	0.0429877
ENSG00000067704	IARS2	grey	grey	0.129127	0.0473141	0.0175075	0.0559532	0.109058	0.0258638	0.0775189	0.116208	0.118071	0.0602635	-0.0219287	0.0861909	0.0768673
ENSG00000118873	RAB3GAP2	grey	grey	0.225318	0.166411	0.03062	0.0891805	0.182205	0.0697178	0.184244	0.167441	0.185917	0.0538583	-0.0684618	0.193764	0.144237
ENSG00000116141	MARK1	grey	grey	0.285393	0.177396	-0.0268144	0.117813	0.248087	0.0247766	0.233834	0.118464	0.237262	0.141883	-0.0883953	0.271612	0.241775
ENSG00000162817	C1orf115	Module-5	blue	0.0221828	0.0304379	0.0722643	-0.0364352	0.00114718	0.138158	0.0430251	-0.0098882	0.00443276	0.0121589	-0.0372914	0.0237421	0.0275311
ENSG00000117791	MARC2	grey	grey	0.179695	0.0328143	0.0425809	0.125548	0.174941	0.0169047	0.104591	0.0925665	0.13991	0.139447	-0.074011	0.122555	0.141185
ENSG00000186205	MARC1	Module-4	turquoise	0.111162	0.0541002	0.0311075	0.082764	0.115234	0.00934877	0.0942789	0.0569805	0.0957084	0.0786266	-0.0602237	0.078719	0.0959803
ENSG00000143498	TAF1A	grey	grey	0.0486439	0.0360312	-0.00864753	0.00545868	0.0419582	0.00909505	0.0471043	0.0682585	0.0488409	0.0211506	-0.0130807	0.0435241	0.0419511
ENSG00000154305	MIA3	grey	grey	0.169753	0.0494747	0.0372846	0.0709314	0.154412	0.0561161	0.118518	0.132194	0.144456	0.140946	-0.0567279	0.125828	0.149391
ENSG00000186063	AIDA	grey	grey	0.087376	0.0373765	0.0193139	0.0108143	0.0645428	0.0566384	0.0573975	0.0447371	0.0567756	0.0520026	-0.0340604	0.0682362	0.064503
ENSG00000162819	BROX	grey	grey	0.0716649	0.0334165	0.0161686	0.0272704	0.0595391	0.0349578	0.0350451	0.0877327	0.0590178	0.0150284	-0.0231651	0.0441055	0.0266206
ENSG00000154309	DISP1	grey	grey	0.0911022	0.0757145	-0.035945	-0.000132448	0.0603972	-0.000342501	0.0735114	0.0490819	0.0643217	0.0144595	0.0121991	0.100134	0.0669617
ENSG00000143502	SUSD4	Module-4	turquoise	0.264236	-0.00655993	0.0701956	0.247819	0.293863	-0.00592607	0.13278	0.050848	0.212481	0.271413	-0.0877208	0.167512	0.234313
ENSG00000162909	CAPN2	grey	grey	0.0573219	0.00784583	0.0500731	0.0761551	0.0486191	0.00846138	0.0195178	0.0343077	0.0408699	0.0354625	0.019114	0.0144451	0.0288458
ENSG00000143756	FBXO28	grey	grey	0.203863	0.107424	0.0156616	0.0994374	0.186236	0.0319255	0.167874	0.102677	0.163471	0.106196	-0.0849251	0.171577	0.167578
ENSG00000143753	DEGS1	Module-5	blue	0.0561535	0.0186429	0.0481052	0.00856067	0.0401634	0.0895951	0.0328435	0.0354618	0.030647	0.0241126	-0.0066015	0.0374652	0.037507
ENSG00000143748	NVL	Module-4	turquoise	0.18716	0.100376	0.00404267	0.117858	0.18255	-0.00600448	0.159663	0.120787	0.167501	0.104973	-0.0664251	0.155929	0.163342
ENSG00000143771	CNIH4	grey	grey	0.0680301	0.0524147	0.00891502	0.0231384	0.0470284	0.0300389	0.0494568	0.08607	0.0467916	0.00184234	-0.0137048	0.0556321	0.0330286
ENSG00000162923	WDR26	grey	grey	0.18093	0.0997246	0.0369641	0.0762089	0.152224	0.0549204	0.141913	0.196936	0.154933	0.0868835	-0.0354556	0.124647	0.122277
ENSG00000143786	CNIH3	Module-1	yellow	0.185993	0.388471	-0.0111474	0.0627723	0.168862	0.0384297	0.277435	0.101757	0.17029	-0.123634	-0.0950293	0.220479	0.131315
ENSG00000225334	LINC02813	Module-1	yellow	0.0694928	0.21856	-0.0017359	0.0163503	0.0654926	0.022478	0.136707	0.0479415	0.0774215	-0.104447	-0.0420093	0.0995703	0.036693
ENSG00000185842	DNAH14	grey	grey	0.198254	0.184693	0.013523	0.16232	0.203779	0.00266712	0.143285	0.115225	0.208053	-0.0234952	-0.0821472	0.177477	0.0996436
ENSG00000143815	LBR	grey	grey	0.0666998	0.00686474	0.0162384	0.0297012	0.0552601	0.0102787	0.0315577	0.0629877	0.0550981	0.0447911	-0.000270379	0.051269	0.0453645
ENSG00000154380	ENAH	grey	grey	0.170513	0.00839075	-0.0494873	0.0206993	0.133094	0.0179878	0.106421	0.0930662	0.120163	0.179456	-0.0480393	0.162925	0.163237
ENSG00000143742	SRP9	Module-5	blue	-0.0319662	-0.0263388	0.0875773	-0.0901331	-0.0661251	0.185328	-0.0376879	-0.0321732	-0.0495349	-0.0292172	-0.00639729	-0.0174123	-0.0369896
ENSG00000243709	LEFTY1	grey	grey	0.110275	0.0107065	0.0325804	0.10802	0.128437	-0.020216	0.0749699	0.0380976	0.0947706	0.115179	-0.040557	0.0470515	0.101401
ENSG00000163041	H3F3A	grey	grey	0.0357752	0.0493998	0.087933	-0.00948801	0.0119362	0.129171	0.041879	0.0416613	0.0173199	-0.0177572	-0.00339478	0.0239574	0.0100737
ENSG00000182827	ACBD3	grey	grey	0.169972	0.0827442	0.0179203	0.0683834	0.144931	0.0408311	0.122023	0.12101	0.130169	0.0861417	-0.0553193	0.142845	0.130998
ENSG00000183814	LIN9	grey	grey	0.117426	0.0211612	-0.00142532	0.0252535	0.102442	0.00859589	0.0770212	0.0834292	0.0805562	0.10316	-0.0470896	0.102368	0.120229
ENSG00000143799	PARP1	grey	grey	0.140506	0.0631065	0.0581587	0.110166	0.143627	0.0476077	0.115756	0.0706786	0.116536	0.111637	-0.0542603	0.081051	0.124957
ENSG00000203685	STUM	grey	grey	0.238774	0.118274	0.0121419	0.133641	0.23492	0.0321389	0.214216	0.0913788	0.191857	0.178282	-0.107459	0.187492	0.233958
ENSG00000143801	PSEN2	grey	grey	0.0589832	0.0318527	0.0616524	0.0586523	0.0611297	0.0533169	0.0416032	0.0437087	0.0568703	0.0209464	-0.0297769	0.020108	0.0268379
ENSG00000163050	COQ8A	Module-4	turquoise	0.171167	0.0983241	0.0771036	0.180058	0.198278	0.00191816	0.14743	0.17139	0.178082	0.0804084	-0.0744769	0.0965861	0.104057
ENSG00000143776	CDC42BPA	grey	grey	0.314831	0.24642	-0.0616275	0.105261	0.280309	0.00323996	0.310924	0.211016	0.286592	0.145184	-0.088634	0.314186	0.272907
ENSG00000181450	ZNF678	grey	grey	0.107404	0.0530762	-0.0421261	-0.0212026	0.0758501	0.00894213	0.0937307	0.0545461	0.0714692	0.068133	-0.0326012	0.118434	0.111528
ENSG00000143740	SNAP47	grey	grey	0.14115	0.0662766	0.0851942	0.139932	0.142896	0.0534267	0.0952284	0.104834	0.124098	0.0676211	-0.0601544	0.0583436	0.0825456
ENSG00000081692	JMJD4	grey	grey	0.0466964	0.00898953	0.0714536	0.0918728	0.0581806	0.0101612	0.00842296	0.049619	0.0445167	0.01603	-0.00657953	-0.00931653	0.010449
ENSG00000143816	WNT9A	grey	grey	0.070111	0.00672325	0.0448961	0.110942	0.094586	-0.00163004	0.00494648	0.00536543	0.0752173	0.0274673	-0.0273724	0.0165725	0.0249711
ENSG00000143761	ARF1	Module-5	blue	0.00201843	0.000729544	0.148111	-0.0460293	-0.0308643	0.279574	-0.0111206	-0.0379234	-0.0346799	-0.0297507	-0.0250032	-0.0272095	-0.0408323
ENSG00000143793	C1orf35	Module-3	green	0.1348	0.0303911	0.124613	0.242945	0.172329	0.00708999	0.0696634	0.0848265	0.135457	0.0836342	-0.0536492	0.0310846	0.0684163
ENSG00000162910	MRPL55	Module-2	brown	0.0151428	-0.00325263	0.114375	0.0886508	0.020429	0.0477606	-0.00898223	-0.0368021	0.00584973	-0.00343808	-0.00785384	-0.018887	-0.00936317
ENSG00000143774	GUK1	Module-2	brown	0.017992	-0.0384042	0.189625	0.0934439	0.0130859	0.131214	-0.0364617	-0.0144308	-0.0048904	0.00503198	-0.0101879	-0.0374834	-0.0262733
ENSG00000181873	IBA57	grey	grey	0.059367	0.0257832	0.0158127	0.0309812	0.0557478	0.0211299	0.0449721	0.017038	0.0501984	0.0374881	-0.0108276	0.049676	0.0488171
ENSG00000154358	OBSCN	grey	grey	0.104031	-0.00292227	0.0582644	0.165017	0.142666	-0.0338848	0.0655107	0.0534793	0.105459	0.126704	-0.0327192	0.0174815	0.0885039
ENSG00000154370	TRIM11	grey	grey	0.116059	-0.00106393	0.0819912	0.165232	0.140459	0.0138637	0.0601731	0.0669449	0.0960633	0.118592	-0.0649244	0.0228973	0.0840563
ENSG00000162931	TRIM17	grey	grey	0.104699	-0.032318	0.0527547	0.126803	0.117322	-0.000437321	0.0423568	0.056093	0.0879617	0.136618	-0.0394177	0.0389056	0.0924648
ENSG00000168159	RNF187	Module-5	blue	-0.0568129	-0.0564187	0.17037	-0.0564415	-0.0885258	0.247022	-0.0832557	-0.0835853	-0.0829803	-0.0393321	0.00295092	-0.0626242	-0.0704713
ENSG00000177788	AL162595.1	grey	grey	0.0558359	0.0220003	-0.0110846	0.0165928	0.0529787	0.00195539	0.0448374	0.0304322	0.043899	0.0478162	-0.0407229	0.0424582	0.0510455
ENSG00000168118	RAB4A	grey	grey	0.116382	0.102906	0.041433	0.0519546	0.103767	0.0764177	0.10556	0.0739554	0.109369	0.0173838	-0.0556089	0.0913841	0.0845745
ENSG00000154429	CCSAP	grey	grey	0.102985	0.1275	0.0228043	-0.0129411	0.0713585	0.108236	0.140251	0.04997	0.0773965	0.0251957	-0.0692546	0.126025	0.109468
ENSG00000069248	NUP133	grey	grey	0.22485	0.133686	0.042248	0.145828	0.213239	0.0179369	0.184544	0.189313	0.213282	0.0998476	-0.0877598	0.155883	0.160857
ENSG00000135776	ABCB10	grey	grey	0.124909	0.10428	0.00762779	0.0491758	0.102963	0.0213149	0.11561	0.108856	0.107032	0.033484	-0.0340059	0.119434	0.101275
ENSG00000135801	TAF5L	grey	grey	0.0830478	0.0344205	0.00554736	0.0270477	0.0666643	0.0388121	0.0549312	0.0614651	0.0588112	0.0373262	-0.0266121	0.0787353	0.0563127
ENSG00000135763	URB2	grey	grey	0.0858618	0.0459329	0.0081144	0.0259976	0.0753364	0.00819201	0.0690426	0.0713263	0.078862	0.0434071	-0.0344225	0.0773629	0.0709855
ENSG00000143641	GALNT2	Module-1	yellow	0.181323	0.136102	0.0206359	0.0978877	0.170223	0.0401876	0.192994	0.139609	0.157134	0.0910855	-0.0832346	0.143353	0.152785
ENSG00000177614	PGBD5	Module-4	turquoise	0.373283	0.0797926	0.130624	0.339354	0.414669	0.0513275	0.221028	0.223575	0.335289	0.264323	-0.197352	0.211294	0.268816
ENSG00000282564	AL133516.1	grey	grey	0.0808275	0.0163255	-0.0124751	0.0382036	0.0796467	-0.00918948	0.0453522	0.0501831	0.0676184	0.0517278	-0.0488341	0.0721661	0.0655699
ENSG00000135775	COG2	grey	grey	0.13565	0.0311025	0.0328837	0.107359	0.130858	0.00560166	0.0764675	0.13136	0.114847	0.0799967	-0.0519399	0.0787358	0.0841316
ENSG00000119280	C1orf198	grey	grey	0.0217237	0.0474083	0.00264881	0.00616795	0.0136463	0.0146051	0.0178077	0.037922	0.0219403	-0.0280458	0.000207296	0.0165515	0.00608054
ENSG00000143643	TTC13	grey	grey	0.245495	0.1001	0.00113723	0.116396	0.229416	0.0220089	0.17354	0.168706	0.214263	0.15032	-0.0776404	0.186411	0.187672
ENSG00000173409	ARV1	grey	grey	0.0854904	0.0406704	0.0354131	0.018332	0.0652678	0.0689517	0.0556198	0.0650568	0.063358	0.0271987	-0.0454591	0.0586913	0.049922
ENSG00000143633	C1orf131	grey	grey	0.0615346	0.0316977	-0.00404284	0.0403307	0.0622306	-0.00981807	0.0530481	0.0521067	0.0696494	0.0286432	-0.0145013	0.0515712	0.0381845
ENSG00000116906	GNPAT	grey	grey	0.128638	0.0550327	0.0373686	0.0958405	0.129372	0.0120852	0.0879037	0.0629407	0.113492	0.0643373	-0.0324571	0.0901325	0.0895831
ENSG00000010072	SPRTN	grey	grey	0.0859289	0.0441376	0.000547263	0.0249521	0.0686256	0.0231563	0.0652586	0.112146	0.0699284	0.0346297	-0.037029	0.0625059	0.0567262
ENSG00000135766	EGLN1	grey	grey	0.188225	0.0906958	-0.0169735	0.0205127	0.149148	0.0430429	0.148519	0.139241	0.149119	0.110635	-0.0673551	0.174855	0.158534
ENSG00000116918	TSNAX	Module-5	blue	0.0783971	0.0479424	0.0131531	-0.0250089	0.043335	0.0937459	0.0576047	0.0681472	0.0451776	0.0194096	-0.0412726	0.068653	0.0473996
ENSG00000162946	DISC1	grey	grey	0.0436375	-0.118804	0.0171998	0.0590515	0.0535094	-0.0199325	-0.035058	-0.0464621	0.0172609	0.157559	0.0624443	-0.0068445	0.0742821
ENSG00000116991	SIPA1L2	grey	grey	0.136647	0.17795	0.00751128	0.0522635	0.111042	0.0470348	0.135081	0.0822849	0.12975	-0.0437324	-0.0255704	0.133935	0.0691329
ENSG00000135778	NTPCR	grey	grey	0.0808118	0.0457805	-0.0154381	0.00740878	0.0649897	0.00899349	0.0699565	0.0629358	0.0663224	0.0316196	-0.0182578	0.0789706	0.0580127
ENSG00000135749	PCNX2	Module-4	turquoise	0.360615	0.253805	0.0399738	0.26556	0.382008	0.00603985	0.318337	0.180701	0.329273	0.158114	-0.170737	0.296058	0.296902
ENSG00000143674	MAP3K21	grey	grey	0.163446	0.146489	-0.00862963	0.0663647	0.143096	0.0142098	0.155687	0.117066	0.14534	0.0306313	-0.0527895	0.154662	0.123864
ENSG00000135750	KCNK1	grey	grey	0.2679	0.0409693	0.0116341	0.0664595	0.230764	0.114453	0.221771	0.171146	0.204151	0.2643	-0.137549	0.231341	0.269657
ENSG00000286109	AL357972.1	grey	grey	0.0783416	0.0309405	0.0180709	0.0426987	0.07371	0.0217582	0.0772819	0.0320496	0.0598362	0.0747843	-0.0313528	0.061195	0.0801851
ENSG00000183780	SLC35F3	Module-6	magenta	0.408455	0.380402	-0.00570766	0.244476	0.413987	0.00745287	0.522191	0.250772	0.407558	0.142035	-0.208522	0.395839	0.365367
ENSG00000236358	AL355472.2	Module-4	turquoise	0.261248	0.20665	0.0129344	0.164775	0.269813	-0.000666488	0.264997	0.183273	0.263557	0.0946215	-0.135476	0.226382	0.205512
ENSG00000273367	AL355472.3	grey	grey	0.096929	0.0734521	0.0277434	0.0618307	0.0798575	0.028031	0.0891003	0.0923923	0.0806527	0.0243282	-0.0338588	0.0805445	0.0666959
ENSG00000168275	COA6	grey	grey	0.154196	0.105271	0.0424525	0.119903	0.161227	0.00822952	0.142098	0.104727	0.152133	0.0492781	-0.0750101	0.121785	0.104922
ENSG00000059588	TARBP1	Module-4	turquoise	0.406089	0.213552	0.0815273	0.323172	0.426118	-0.00151992	0.324961	0.26683	0.367104	0.229303	-0.165903	0.287905	0.310832
ENSG00000168264	IRF2BP2	grey	grey	-0.0122602	-0.00747159	0.0369969	-0.0305835	-0.0348389	0.0745145	-0.0215344	-0.00920038	-0.0183902	-0.0326071	0.0141612	-0.0141888	-0.0320634
ENSG00000173726	TOMM20	Module-5	blue	-0.0113905	0.00931227	0.144014	-0.131325	-0.0676507	0.343004	-0.0169508	-0.00166597	-0.0474054	-0.0495355	-0.0292457	-0.00951882	-0.0497089
ENSG00000054267	ARID4B	grey	grey	0.264675	0.131951	-0.0139342	0.162398	0.262641	-0.0255937	0.219996	0.174245	0.258695	0.162676	-0.11011	0.21055	0.218268
ENSG00000152904	GGPS1	grey	grey	0.0624379	0.0207492	0.0296455	0.0156344	0.0480683	0.0538446	0.0417572	0.0345743	0.0480689	0.0351052	-0.0261132	0.0465813	0.0411421
ENSG00000285053	TBCE	Module-4	turquoise	0.18862	0.0517611	0.00514591	0.126589	0.199974	-0.0215044	0.129467	0.102642	0.169994	0.134554	-0.0907979	0.147957	0.162374
ENSG00000284770	TBCE.1	grey	grey	0.105413	0.0499886	0.0252074	0.079674	0.106092	0.0202811	0.0745708	0.0778004	0.100735	0.0484351	-0.0418923	0.0678085	0.0640622
ENSG00000162885	B3GALNT2	grey	grey	0.177838	0.124726	-0.000819781	0.0658432	0.154812	0.020192	0.152147	0.121085	0.154819	0.0664738	-0.0640371	0.169346	0.143479
ENSG00000168243	GNG4	grey	grey	0.0865005	-0.0394699	0.0171168	0.0319384	0.0694707	0.0382371	0.0276809	-0.0118778	0.0471579	0.125054	-0.0197374	0.0621224	0.100766
ENSG00000143669	LYST	Module-6	magenta	0.367408	0.275515	0.0160082	0.208828	0.374682	0.0151752	0.435707	0.286009	0.347459	0.202252	-0.172286	0.298133	0.333048
ENSG00000077585	GPR137B	Module-1	yellow	0.143982	0.22289	0.00758938	0.0615832	0.132371	0.0306916	0.189317	0.138003	0.150117	-0.0352663	-0.0599819	0.15466	0.0917128
ENSG00000086619	ERO1B	grey	grey	0.174275	0.155763	-0.00856974	0.0631085	0.159091	0.0123376	0.198813	0.121254	0.151329	0.0818789	-0.0831999	0.16876	0.175036
ENSG00000116977	LGALS8	grey	grey	0.149202	0.144927	0.0602675	0.0865887	0.138082	0.0717532	0.132358	0.124262	0.144524	-0.00866126	-0.0472722	0.116827	0.0733854
ENSG00000230325	AL359921.1	grey	grey	0.0701496	0.0180499	0.00612348	0.0453003	0.0669944	0.00372722	0.0577609	0.0282911	0.0518657	0.0642321	-0.0351281	0.054843	0.0709185
ENSG00000119285	HEATR1	grey	grey	0.172847	0.064177	0.0465801	0.145025	0.177347	0.00477571	0.11591	0.160077	0.176721	0.0963199	-0.060722	0.0894606	0.108316
ENSG00000077522	ACTN2	grey	grey	0.126483	-0.00206747	0.0845264	0.132447	0.122708	0.0611697	0.0243076	0.057869	0.0941072	0.0723549	-0.0286786	0.0587952	0.0583591
ENSG00000116984	MTR	grey	grey	0.304953	0.156907	0.00971423	0.165877	0.293628	0.0153748	0.229371	0.215157	0.273775	0.152938	-0.114658	0.245003	0.231511
ENSG00000198626	RYR2	Module-6	magenta	0.415949	0.387213	0.0456582	0.336554	0.437453	-0.000212118	0.423704	0.269797	0.417621	0.0740786	-0.165654	0.356666	0.290966
ENSG00000237250	AL359924.1	grey	grey	0.0732375	-0.00301043	-0.0327669	-0.000766599	0.0714646	-0.0146751	0.0819421	0.0192373	0.0559563	0.134881	-0.0555154	0.0698663	0.122325
ENSG00000234464	AL356010.2	grey	grey	0.0754237	-0.0172789	-0.0136005	0.0220674	0.0818869	-0.00997911	0.0838821	-0.012138	0.0549068	0.167424	-0.0744465	0.0713199	0.14049
ENSG00000133019	CHRM3	Module-9	black	0.395429	-0.0487591	-0.0466147	0.140369	0.365652	0.0112554	0.244131	0.167821	0.286928	0.506071	-0.205175	0.368595	0.461769
ENSG00000233355	CHRM3-AS2	Module-7	red	0.206039	0.0158889	-0.0282846	0.0420149	0.160483	0.0205593	0.114423	0.338828	0.153932	0.184204	-0.0751838	0.164225	0.176504
ENSG00000155816	FMN2	grey	grey	0.410551	0.277523	-0.0246828	0.190882	0.374449	0.0111249	0.388757	0.217573	0.35484	0.217956	-0.15092	0.3916	0.378474
ENSG00000180875	GREM2	Module-1	yellow	0.0853604	0.305945	-0.0528576	-0.0518229	0.0539634	0.0299478	0.211332	0.0976818	0.100845	-0.115948	-0.0530268	0.155683	0.076993
ENSG00000182901	RGS7	Module-12	greenyellow	0.373438	0.285063	-0.0486806	0.17765	0.370535	-0.00812994	0.432549	0.120541	0.316045	0.299125	-0.188259	0.408146	0.48013
ENSG00000287738	AL359764.3	grey	grey	0.0815567	0.0231472	-0.0163563	0.02614	0.0747386	-0.00992589	0.0749286	0.0707993	0.0640411	0.0769787	-0.0195062	0.0636938	0.0865423
ENSG00000091483	FH	grey	grey	0.0853706	0.00460751	0.0212811	0.0327085	0.0753272	0.0565991	0.0540147	0.0566961	0.0642614	0.0772785	-0.0291707	0.0650114	0.0689952
ENSG00000054277	OPN3	grey	grey	0.0650036	0.0895367	-0.0174497	-0.0375621	0.0348713	0.0489771	0.115734	0.0537458	0.0551783	0.0224203	-0.053566	0.104632	0.0729579
ENSG00000203668	CHML	grey	grey	0.0406112	0.0817115	-0.0104713	-0.0757928	0.00237418	0.0792615	0.0842173	0.029461	0.0189379	-0.000349847	-0.0376853	0.0856155	0.0583717
ENSG00000180287	PLD5	Module-10	purple	0.00511359	0.0437754	0.053697	0.0511869	-0.0103002	0.0218965	-0.0184665	-0.0251027	-0.00637332	-0.0738643	0.141614	0.0108517	-0.0380957
ENSG00000143702	CEP170	grey	grey	0.223018	0.139552	-0.0191907	0.0453775	0.183098	0.0589297	0.19714	0.159909	0.176655	0.114283	-0.0666482	0.2168	0.195262
ENSG00000054282	SDCCAG8	Module-11	pink	0.330598	0.200023	-0.023767	0.137878	0.301826	0.0053493	0.297075	0.181792	0.281817	0.186018	-0.130224	0.336063	0.295006
ENSG00000117020	AKT3	Module-1	yellow	0.328803	0.283371	-0.0591136	0.0816221	0.284582	0.0452263	0.346755	0.195692	0.280147	0.164777	-0.116035	0.367998	0.332876
ENSG00000226828	LINC02774	grey	grey	0.166125	0.0679852	-0.017844	0.0658731	0.160458	0.00447795	0.157587	0.0628	0.127329	0.162318	-0.12894	0.151247	0.194873
ENSG00000179456	ZBTB18	Module-5	blue	0.0238498	0.00992086	0.102123	-0.0813003	-0.0253643	0.262335	0.0183786	-0.0634958	-0.0278414	0.0276265	-0.043497	0.0327555	0.0407045
ENSG00000240963	AL645465.1	grey	grey	0.114277	0.0642135	0.00427935	0.0703827	0.108513	0.00182786	0.0877097	0.067854	0.0980283	0.0484402	-0.0364024	0.0997333	0.0873541
ENSG00000035687	ADSS	grey	grey	0.145504	0.0860019	0.0137182	0.0405057	0.110386	0.0641327	0.0881511	0.150005	0.116946	0.0320844	-0.0182071	0.116964	0.0760249
ENSG00000179397	CATSPERE	grey	grey	0.128602	0.0540945	-0.0164016	0.07257	0.117746	-0.0127666	0.0760419	0.0822365	0.113039	0.0491592	-0.0335809	0.104828	0.0786585
ENSG00000121644	DESI2	grey	grey	0.103486	0.0516899	-0.0232725	-0.00607227	0.0731665	0.0199885	0.0862225	0.0656217	0.0713467	0.0720438	-0.0228854	0.108678	0.102547
ENSG00000203667	COX20	grey	grey	0.0564787	0.0546898	0.00156159	-0.00674889	0.0361438	0.0276475	0.0538128	0.0796518	0.0384185	0.00799781	-0.00731313	0.0485028	0.0366038
ENSG00000153187	HNRNPU	grey	grey	0.216063	0.0888088	0.0569794	0.129846	0.207245	0.064535	0.161277	0.209269	0.196239	0.132869	-0.0747244	0.139519	0.151461
ENSG00000203666	EFCAB2	Module-4	turquoise	0.215668	0.0339174	-0.0108215	0.108476	0.20927	-0.00419793	0.152143	0.117553	0.17761	0.211893	-0.0725171	0.173898	0.206933
ENSG00000162849	KIF26B	grey	grey	0.0899132	-0.180865	0.0270456	0.0928059	0.108382	-0.0358323	-0.0094999	0.00985801	0.0484804	0.279999	0.0133017	0.0306729	0.148157
ENSG00000185420	SMYD3	Module-4	turquoise	0.390678	0.161353	1.69672e-05	0.258456	0.398509	-0.0353076	0.308772	0.194949	0.348733	0.276936	-0.12199	0.34776	0.360053
ENSG00000162851	TFB2M	grey	grey	0.10038	0.0560699	0.00558416	0.0434243	0.0905468	0.00653191	0.0854704	0.0907309	0.0887702	0.0516893	-0.0365292	0.0809268	0.0779964
ENSG00000162852	CNST	grey	grey	0.210613	0.054818	0.000626896	0.0379482	0.172661	0.054643	0.150789	0.183811	0.161742	0.159966	-0.0834105	0.174096	0.188264
ENSG00000235021	AL591848.2	grey	grey	0.0838232	0.0091364	0.0177025	0.06515	0.0895901	-0.00206786	0.0366453	0.0184865	0.065245	0.0737919	-0.0510038	0.0563886	0.0787937
ENSG00000143653	SCCPDH	grey	grey	0.134077	0.0566299	0.0388051	0.0553203	0.118916	0.0696855	0.0955666	0.128981	0.110752	0.0615669	-0.0449811	0.0943048	0.0870397
ENSG00000227953	LINC01341	grey	grey	0.114369	-0.00357066	0.0458573	0.153727	0.136309	-0.0213907	0.0534963	0.071922	0.110332	0.108956	-0.0665397	0.0433781	0.090029
ENSG00000153207	AHCTF1	Module-8	tan	0.21797	0.126312	0.0114595	0.105698	0.203949	0.0181755	0.184898	0.240626	0.273612	0.110479	-0.0816776	0.177703	0.166794
ENSG00000277462	ZNF670	grey	grey	0.13981	0.110293	-0.0286235	0.0484632	0.129776	-0.00986138	0.133703	0.0746587	0.112283	0.0484889	-0.0576758	0.145964	0.119632
ENSG00000196418	ZNF124	grey	grey	0.0977543	0.096328	-0.0104566	0.028663	0.0842698	0.0116877	0.0993972	0.133941	0.100398	-0.00543556	-0.0159445	0.10237	0.0567576
ENSG00000259865	AL390728.6	grey	grey	0.0575538	0.0482094	0.0157426	0.0291327	0.0454784	0.0133812	0.0507907	0.0395108	0.0388715	0.00262645	-0.0292174	0.0489406	0.0393919
ENSG00000162714	ZNF496	grey	grey	0.122924	0.0559937	0.0137331	0.0581033	0.101389	0.0121694	0.0998052	0.0667504	0.0934812	0.0748095	-0.0480711	0.108129	0.107259
ENSG00000286216	AC104335.1	Module-7	red	0.0821932	0.0613963	0.00402104	0.0232293	0.0703771	0.00461893	0.0861312	0.174228	0.0800593	0.033003	-0.0408599	0.0740425	0.061791
ENSG00000287116	AC104335.2	Module-4	turquoise	0.111786	0.0452772	0.0108744	0.0593577	0.111964	0.00402398	0.0989078	0.0897954	0.106981	0.0878172	-0.0562393	0.093123	0.106967
ENSG00000162711	NLRP3	grey	grey	0.0473234	0.00817886	0.0224676	0.0691127	0.0658584	-0.0197318	0.043238	0.0504188	0.059767	0.0449847	-0.0396229	0.0214965	0.0508963
ENSG00000162722	TRIM58	grey	grey	0.0792877	0.0281127	0.00987233	0.0650361	0.0806976	0.000247435	0.0457053	0.0560748	0.0738007	0.0481163	-0.021602	0.0438205	0.0595458
ENSG00000197454	OR2L5	grey	grey	0.0784053	0.0619094	0.00631714	0.030517	0.0728021	0.0191309	0.0752618	0.0911449	0.0703865	0.0217491	-0.0273639	0.0656207	0.0565325
ENSG00000203663	OR2L2	grey	grey	0.106312	0.0806703	0.00785619	0.0558516	0.0966201	0.0190588	0.0869575	0.0968985	0.0944607	0.0314773	-0.0451472	0.084896	0.0647418
ENSG00000198128	OR2L3	grey	grey	0.0978576	0.0828651	-0.00297212	0.0375537	0.0825468	0.0182743	0.084829	0.106976	0.0913384	0.033308	-0.0265332	0.0856663	0.0707381
ENSG00000175137	SH3BP5L	grey	grey	0.0611172	0.00287717	0.0478082	0.0599373	0.0584242	0.0422812	0.0250366	0.0488107	0.041229	0.048996	-0.0206826	0.0251369	0.0387962
ENSG00000171163	ZNF692	Module-3	green	0.0732052	-0.00165914	0.150494	0.269816	0.129268	-0.0214403	0.0254589	-0.0223513	0.079925	0.0493951	-0.0269662	-0.0269479	0.0273959
ENSG00000035115	SH3YL1	grey	grey	0.236898	0.0640943	0.00940673	0.105836	0.219164	0.0129946	0.166413	0.192123	0.202417	0.19163	-0.107153	0.190055	0.20656
ENSG00000143727	ACP1	grey	grey	0.0630978	0.0112688	0.0243791	-0.0258505	0.0351762	0.091931	0.0388413	0.0411576	0.0333686	0.0444898	-0.0378214	0.0651226	0.0572927
ENSG00000151353	TMEM18	grey	grey	0.100997	0.056164	0.0531586	0.0806045	0.104664	0.0338442	0.0856451	0.0844636	0.0891752	0.0471124	-0.0458454	0.0651857	0.065601
ENSG00000237667	LINC01115	grey	grey	0.113699	0.0622232	0.00845965	0.0638329	0.10637	-0.0125225	0.0859777	0.0853206	0.099089	0.0492669	-0.0318535	0.115492	0.0892762
ENSG00000172554	SNTG2	grey	grey	0.138758	0.0905698	-0.0197157	0.0544568	0.122492	-0.0187219	0.091242	0.109197	0.122335	0.00733423	-0.0370123	0.143593	0.0658798
ENSG00000231482	AC105450.1	grey	grey	0.101929	0.0140192	0.0308415	0.0953616	0.110863	-0.000498506	0.0548171	0.132624	0.113033	0.0489793	-0.0421647	0.0581099	0.0355538
ENSG00000130508	PXDN	grey	grey	0.0800723	-0.0136325	0.043875	0.111335	0.0924452	0.00752381	0.00987305	0.0807267	0.0850579	0.0394132	0.00026833	0.0476698	0.0302589
ENSG00000186487	MYT1L	Module-4	turquoise	0.484194	0.26652	0.0281612	0.3231	0.529813	-0.0136476	0.417007	0.21192	0.449409	0.315657	-0.21352	0.40234	0.438156
ENSG00000234929	AC018685.2	Module-4	turquoise	0.207304	0.114764	0.00362686	0.133897	0.235008	-0.0204143	0.199106	0.122311	0.187741	0.152303	-0.134752	0.152973	0.201625
ENSG00000287583	AC018685.3	grey	grey	0.0643385	0.0750235	0.0031047	0.0465297	0.072297	-0.00647127	0.0754396	0.0483098	0.0650444	0.0131414	-0.036701	0.0594843	0.0565065
ENSG00000237720	AC011995.2	Module-4	turquoise	0.357566	0.171446	0.0175935	0.278721	0.421102	-0.0437661	0.337568	0.22485	0.341388	0.295237	-0.203949	0.259693	0.348884
ENSG00000234423	LINC01250	Module-9	black	0.44203	0.0227549	-0.00552861	0.264877	0.474585	-0.0438109	0.30896	0.246778	0.37924	0.510372	-0.253435	0.328092	0.46462
ENSG00000236760	AC019118.2	grey	grey	0.144828	0.0217154	-0.00961989	0.0858685	0.158749	-0.0151943	0.108599	0.0961196	0.124736	0.145819	-0.06741	0.102476	0.140874
ENSG00000032389	EIPR1	grey	grey	0.268919	0.0804346	0.00483726	0.122717	0.261713	0.00706188	0.17838	0.132413	0.220491	0.200291	-0.104295	0.214694	0.229628
ENSG00000171853	TRAPPC12	grey	grey	0.250242	0.134061	0.0611616	0.202553	0.265745	-0.00508118	0.180545	0.136802	0.235513	0.114048	-0.0817789	0.171086	0.171681
ENSG00000182551	ADI1	grey	grey	0.052567	0.0171794	0.0736099	0.0656592	0.043993	0.0519708	0.0036602	0.0603742	0.0359995	-0.00290431	0.0178398	0.0129935	-0.00156417
ENSG00000171865	RNASEH1	grey	grey	0.0791752	0.0278945	0.0411652	0.0499392	0.0666228	0.0552941	0.040378	0.0401335	0.0613039	0.0378	-0.0435055	0.038868	0.0462506
ENSG00000171863	RPS7	Module-2	brown	0.0344631	-0.00641573	0.15245	0.0360829	0.0140765	0.113445	-0.00376761	0.0117418	0.00180708	0.000802016	-0.00923882	-0.00863249	-0.0116319
ENSG00000118004	COLEC11	grey	grey	0.115032	0.0495094	0.0209685	0.0886236	0.118849	0.00696703	0.0805423	0.106164	0.100621	0.0639335	-0.0462174	0.0804873	0.0849925
ENSG00000232044	SILC1	grey	grey	0.0515838	0.108575	0.00980612	0.00871617	0.0291469	0.0283816	0.0162553	0.000813981	0.050636	-0.0956124	0.0975916	0.0464217	-0.031811
ENSG00000225964	NRIR	grey	grey	0.0640473	0.0389147	0.0293831	0.0450941	0.052086	0.0211553	0.0246515	0.0606903	0.0551491	0.0078546	-0.00136604	0.0393118	0.0105007
ENSG00000134321	RSAD2	grey	grey	0.131848	0.060833	-0.0106476	0.0447487	0.116479	0.0199567	0.0957111	0.048704	0.108371	0.0832757	-0.0463497	0.108148	0.11135
ENSG00000228203	RNF144A-AS1	grey	grey	0.0790778	0.0895897	0.0390963	0.0806732	0.0797168	0.0151114	0.0938021	0.0625981	0.0749399	0.0191634	-0.046052	0.0534771	0.0661747
ENSG00000151692	RNF144A	Module-4	turquoise	0.412095	0.318302	-0.0188255	0.168226	0.403609	0.0139354	0.432728	0.297331	0.383811	0.220734	-0.190731	0.368048	0.372294
ENSG00000223884	AC068481.1	Module-7	red	0.117777	0.0864084	-0.0529256	-0.0271543	0.0992639	0.00347391	0.0994478	0.280449	0.12157	0.0339462	-0.0496549	0.104474	0.0769649
ENSG00000229727	AC013460.1	grey	grey	0.138162	0.0484187	-0.0281235	0.0455231	0.133947	-0.0280825	0.1211	0.101943	0.120923	0.117296	-0.0642002	0.109904	0.141999
ENSG00000236790	LINC00299	grey	grey	0.114511	0.0462403	0.00982779	0.0633145	0.113716	-0.0132781	0.0803505	0.112063	0.120385	0.0232098	-0.0288115	0.103187	0.0430445
ENSG00000236008	LINC01814	grey	grey	0.101083	0.0843676	0.00882323	0.0512105	0.100139	0.0112789	0.0908823	0.10261	0.109621	-0.0160469	-0.0465543	0.0849905	0.0327726
ENSG00000115738	ID2	Module-5	blue	-0.0140756	0.00651923	0.0885526	-0.0714292	-0.0463779	0.207084	-0.0115958	-0.0404861	-0.034136	-0.042142	-0.0293441	0.00464527	-0.0254571
ENSG00000134313	KIDINS220	grey	grey	0.209206	0.143719	0.043004	0.0860475	0.174849	0.101844	0.14139	0.166519	0.177932	0.0232033	-0.0563783	0.159973	0.0999209
ENSG00000143797	MBOAT2	grey	grey	0.282052	0.0929386	0.0460377	0.198379	0.271522	0.0357219	0.151938	0.11053	0.222681	0.143911	-0.0871888	0.208215	0.186908
ENSG00000151693	ASAP2	grey	grey	0.157363	0.0714401	0.0278228	0.0804989	0.123983	0.031074	0.0662697	0.0931087	0.130611	0.0118388	0.0136526	0.134924	0.0334231
ENSG00000119185	ITGB1BP1	grey	grey	0.198266	0.0925488	0.0420743	0.145132	0.188281	0.0171012	0.120162	0.125332	0.163032	0.0773793	-0.0559045	0.140384	0.11585
ENSG00000119203	CPSF3	grey	grey	0.0906265	0.0628087	0.00598995	0.034216	0.0785384	0.0106888	0.0739908	0.0661774	0.0785597	0.0225479	-0.0207445	0.0701059	0.0586993
ENSG00000134330	IAH1	grey	grey	0.162434	0.0731041	0.0471565	0.103645	0.148288	0.0446594	0.120617	0.108689	0.130218	0.0996109	-0.0657835	0.119653	0.135392
ENSG00000151694	ADAM17	grey	grey	0.211379	0.0307874	0.00252407	0.0922963	0.187207	-0.00243233	0.119512	0.170507	0.167131	0.182965	-0.0703114	0.173854	0.185185
ENSG00000239300	AC080162.1	grey	grey	0.0478434	0.00527986	-0.00422429	0.00856182	0.0415253	-0.00556684	0.0337841	0.0719788	0.0295708	0.0533106	-0.0235491	0.0341116	0.0486356
ENSG00000134308	YWHAQ	Module-5	blue	0.0948231	-0.00937247	0.0636045	-0.0319128	0.0548018	0.182062	0.0373212	0.0383215	0.0439505	0.0805891	-0.056077	0.0891075	0.0823744
ENSG00000115750	TAF1B	grey	grey	0.195858	0.0649784	-0.0147765	0.0935893	0.185633	-0.00594447	0.13779	0.118304	0.17547	0.133826	-0.0819798	0.158571	0.168019
ENSG00000134317	GRHL1	grey	grey	0.146083	-0.0454371	0.0228387	0.0972462	0.14157	0.0138564	0.0600846	0.0720769	0.106093	0.1802	-0.0639751	0.0869371	0.130256
ENSG00000205795	CYS1	grey	grey	0.0946971	0.00529791	0.0174345	0.0608823	0.0945617	0.0203837	0.0668635	0.0367653	0.0712549	0.105839	-0.0642756	0.0582815	0.102699
ENSG00000115756	HPCAL1	Module-9	black	0.164012	-0.24613	0.0689439	0.10094	0.165541	0.047544	-0.00276396	-0.0294689	0.0752473	0.430758	-0.062717	0.0549961	0.2189
ENSG00000115758	ODC1	grey	grey	0.0700601	0.0471932	0.0847799	0.0791903	0.0682497	0.0570464	0.0467678	0.0340917	0.043472	0.00850839	-0.0367571	0.013073	0.0232539
ENSG00000115761	NOL10	grey	grey	0.279653	0.122748	-0.0430371	0.073305	0.238768	0.0212737	0.223876	0.175873	0.223181	0.195995	-0.10353	0.267236	0.264574
ENSG00000143870	PDIA6	grey	grey	0.191494	0.0899246	0.0338071	0.110345	0.195522	0.0180546	0.181095	0.0743776	0.15852	0.150872	-0.082475	0.142587	0.176137
ENSG00000162975	KCNF1	grey	grey	0.00354843	0.0413298	0.113217	0.012281	-0.0161955	0.16999	-0.000382621	-0.0301677	-0.0133403	-0.0583761	0.00750667	-0.00508256	-0.0317226
ENSG00000145063	AC062028.1	grey	grey	0.104486	0.0319875	0.0374556	0.0803772	0.104198	0.0311661	0.0731259	0.0873934	0.0891698	0.0749973	-0.0668443	0.05844	0.0818871
ENSG00000162976	SLC66A3	grey	grey	0.08832	0.0396635	0.016029	0.0657485	0.0871873	-0.00787952	0.0521556	0.0556627	0.0526168	0.044959	-0.0327274	0.0609685	0.0639011
ENSG00000134318	ROCK2	grey	grey	0.340975	0.016314	0.0336315	0.196935	0.3307	0.0322219	0.199799	0.2331	0.290278	0.328708	-0.136847	0.229678	0.299283
ENSG00000169016	E2F6	grey	grey	0.102467	0.058169	0.00510842	0.0378247	0.0897266	0.0289944	0.078526	0.0992972	0.0782848	0.0479668	-0.0198725	0.0825064	0.0760698
ENSG00000196208	GREB1	grey	grey	0.167181	0.0830564	0.020419	0.103942	0.170216	0.00489365	0.130371	0.168211	0.154723	0.0938841	-0.0586489	0.108319	0.120777
ENSG00000134324	LPIN1	grey	grey	0.223893	0.102689	0.0865683	0.209459	0.23185	0.0107748	0.159773	0.123186	0.202411	0.127367	-0.0946249	0.13546	0.160005
ENSG00000224184	MIR3681HG	grey	grey	0.0505755	0.120471	0.00495399	0.0184491	0.0336975	0.0103388	0.0369348	0.0174924	0.0541653	-0.106067	0.0412686	0.0691692	-0.0335066
ENSG00000071575	TRIB2	Module-5	blue	-0.00694867	0.0566884	0.0548368	-0.0218423	-0.0301973	0.0887559	0.00236829	-0.0109859	-0.0193468	-0.0750051	0.0358337	-0.00155017	-0.0356182
ENSG00000225649	AC064875.1	grey	grey	0.0815555	0.146368	0.00914386	0.0557798	0.0751122	0.00435793	0.100259	-0.0544368	0.0573911	-0.00164208	0.00397375	0.0784504	0.0842933
ENSG00000230448	LINC00276	Module-9	black	0.185298	-0.0842731	-0.00430844	0.0704728	0.170936	-0.0120854	0.0960732	0.0911578	0.132372	0.30733	-0.0912852	0.147517	0.223473
ENSG00000162981	LRATD1	grey	grey	0.0698076	-0.0394535	0.019371	-0.0538161	0.0322695	0.103108	0.0516381	0.0448379	0.0273824	0.130062	-0.0547995	0.0514285	0.0988553
ENSG00000287291	AC068286.2	grey	grey	0.146005	0.0264077	-0.0360969	0.0147596	0.123715	-0.0088428	0.110211	0.113721	0.118349	0.14015	-0.0557731	0.139564	0.14612
ENSG00000151779	NBAS	grey	grey	0.342141	0.117169	-0.0204157	0.133234	0.31109	0.0122051	0.249077	0.26968	0.288837	0.267851	-0.113306	0.289241	0.302764
ENSG00000079785	DDX1	Module-7	red	0.207846	0.0889905	0.0667715	0.115067	0.195261	0.0611021	0.145704	0.242813	0.188307	0.107349	-0.0749095	0.138022	0.132241
ENSG00000197872	FAM49A	grey	grey	0.244765	0.171937	0.0220444	0.0213712	0.194307	0.140339	0.206834	0.139941	0.190423	0.0879131	-0.113004	0.249151	0.190208
ENSG00000214842	RAD51AP2	grey	grey	0.0654933	-0.0167953	0.0116403	0.0168862	0.0538569	0.0135901	0.0428908	0.025327	0.0446062	0.0903102	-0.0377253	0.0550137	0.0752479
ENSG00000163032	VSNL1	Module-5	blue	0.164459	0.0129497	0.102436	-0.0876562	0.0956222	0.330541	0.11925	0.063016	0.0846062	0.150024	-0.140148	0.160149	0.154807
ENSG00000163029	SMC6	grey	grey	0.212655	0.102177	0.00403765	0.127365	0.211359	-0.00724965	0.154077	0.176567	0.207633	0.0981811	-0.0625403	0.162379	0.139875
ENSG00000178295	GEN1	grey	grey	0.115381	0.0409083	0.00395001	0.0590925	0.110603	0.00242681	0.0780658	0.0931545	0.112571	0.0648737	-0.0496621	0.0812834	0.0797492
ENSG00000240857	RDH14	grey	grey	0.0329181	0.0143169	0.0259774	-0.00182393	0.019463	0.0540872	0.00885787	0.0231815	0.0173824	0.000347685	-0.00312386	0.0219586	0.00939855
ENSG00000236204	LINC01376	grey	grey	0.16955	0.12341	-0.0315072	0.0471702	0.145576	-0.000797991	0.148619	0.0869092	0.139138	0.0717878	-0.048636	0.168448	0.145506
ENSG00000183891	TTC32	grey	grey	0.0727983	0.029754	-0.0018747	0.0388891	0.0692653	0.00603723	0.0617731	0.0523346	0.0584684	0.0614839	-0.0190774	0.0656481	0.080899
ENSG00000118965	WDR35	grey	grey	0.16957	0.0656457	-0.00960222	0.0536781	0.150569	0.0089018	0.11626	0.115435	0.141407	0.113534	-0.0666285	0.135041	0.132935
ENSG00000068697	LAPTM4A	grey	grey	0.0332714	0.0233235	0.0431926	-0.001094	0.0172546	0.0735134	0.0196393	0.0350094	0.0258085	0.00233058	-0.0114265	0.0256922	0.0156382
ENSG00000055917	PUM2	grey	grey	0.229601	0.156836	-0.026486	0.0351315	0.185977	0.051332	0.187577	0.204962	0.205163	0.0918035	-0.0599588	0.227536	0.173548
ENSG00000143878	RHOB	Module-5	blue	-0.0868025	-0.0438769	0.110899	-0.136067	-0.128869	0.230935	-0.0852159	-0.0876811	-0.114395	-0.0763902	0.0313066	-0.0624951	-0.0907103
ENSG00000118960	HS1BP3	Module-4	turquoise	0.198482	0.189776	0.0466073	0.161475	0.22478	-0.00182484	0.19822	0.138716	0.20421	0.044331	-0.0851641	0.138162	0.13447
ENSG00000118961	LDAH	grey	grey	0.211816	0.115121	-0.0388551	0.0557914	0.179673	0.0108834	0.173278	0.086823	0.171004	0.122673	-0.0761362	0.209992	0.189106
ENSG00000228999	AC096570.1	Module-1	yellow	0.0966301	0.229615	0.00441514	0.0547358	0.0908932	0.0378387	0.174196	0.0758799	0.092861	-0.0413625	-0.0691105	0.118923	0.0948034
ENSG00000232451	AC018467.1	grey	grey	0.102616	0.0594601	-0.00263903	0.0623763	0.0948963	-0.00800359	0.0675236	0.0279309	0.0849152	0.0305411	-0.0404404	0.0955647	0.0680812
ENSG00000119771	KLHL29	Module-4	turquoise	0.356491	0.221562	0.118132	0.322926	0.394073	0.0239904	0.281372	0.198494	0.33596	0.158891	-0.155615	0.228566	0.23886
ENSG00000119778	ATAD2B	grey	grey	0.172702	0.0790799	-0.0150653	0.0610562	0.143677	-0.00688524	0.128737	0.144936	0.145973	0.106151	-0.0169362	0.141745	0.136308
ENSG00000173960	UBXN2A	grey	grey	0.105529	0.0483282	-0.00393488	0.0500494	0.0968657	-0.0138183	0.0789928	0.0753563	0.0947396	0.0554072	-0.0200319	0.0769622	0.0777341
ENSG00000115128	SF3B6	grey	grey	0.0501167	0.0280761	0.0412787	0.0218351	0.0430611	0.0353894	0.0393824	0.0348422	0.0468209	0.0213861	-0.00738949	0.0456304	0.0430279
ENSG00000219626	FAM228B	Module-4	turquoise	0.229186	0.104218	-0.023568	0.127383	0.233608	-0.0337551	0.189172	0.0600851	0.190051	0.173771	-0.117657	0.213757	0.234091
ENSG00000186453	FAM228A	grey	grey	0.112075	0.0829424	-0.0148276	0.0529416	0.112248	-0.00115274	0.108972	0.103502	0.110179	0.0438478	-0.0464101	0.100018	0.0821912
ENSG00000198399	ITSN2	grey	grey	0.25247	0.165556	0.0208425	0.157348	0.246583	0.0107559	0.203958	0.156517	0.241225	0.106546	-0.096057	0.202309	0.184189
ENSG00000242628	AC009228.1	grey	grey	0.108222	0.0591383	0.0168247	0.0653642	0.105397	-0.0117937	0.0927643	0.0554699	0.0999952	0.066639	-0.0493164	0.0816075	0.0948233
ENSG00000084676	NCOA1	grey	grey	0.281659	0.0732354	-0.0224568	0.0974685	0.244867	0.019754	0.170861	0.120359	0.210606	0.21734	-0.0591584	0.261373	0.251445
ENSG00000138092	CENPO	grey	grey	0.0963808	0.0271256	0.0160482	0.0557789	0.0897526	0.0221707	0.0456756	0.0705094	0.074645	0.0488808	-0.0371226	0.0679612	0.0593522
ENSG00000138031	ADCY3	grey	grey	0.22144	0.0905074	0.115286	0.230531	0.242493	0.0318226	0.156149	0.108013	0.192664	0.131549	-0.0909028	0.129507	0.162389
ENSG00000115137	DNAJC27	grey	grey	0.0972527	0.0227577	0.0210233	0.0312308	0.0810008	0.0364568	0.0715969	0.0568802	0.0693482	0.0842929	-0.0272934	0.078869	0.088298
ENSG00000224165	DNAJC27-AS1	grey	grey	0.16055	0.0837224	-0.0178403	0.0595766	0.146324	-0.0194714	0.11743	0.086777	0.124141	0.0872809	-0.0369268	0.154342	0.144077
ENSG00000084710	EFR3B	grey	grey	0.205743	-0.0803496	0.101538	0.213587	0.22664	0.0332819	0.0698096	0.0610552	0.154579	0.29145	-0.0813178	0.0777458	0.19635
ENSG00000119772	DNMT3A	Module-4	turquoise	0.363787	0.128408	0.099293	0.370502	0.434507	-0.0177519	0.271367	0.254446	0.360921	0.26564	-0.174194	0.203478	0.282006
ENSG00000235072	AC012074.1	grey	grey	0.0786352	-0.00502785	0.0289843	0.0863549	0.0961579	-0.00793499	0.0447168	0.0265967	0.0603356	0.0895516	-0.0416029	0.0296595	0.0683052
ENSG00000138101	DTNB	Module-9	black	0.385469	0.0429789	0.0488143	0.260325	0.392423	0.00810477	0.254609	0.154265	0.319326	0.387199	-0.167636	0.293238	0.37417
ENSG00000143970	ASXL2	grey	grey	0.182076	0.0650355	-0.0168239	0.0685054	0.158943	0.000126131	0.120548	0.136416	0.147991	0.116807	-0.029607	0.167085	0.155099
ENSG00000084731	KIF3C	grey	grey	0.17697	0.128586	0.096284	0.115396	0.167714	0.115089	0.129256	0.124478	0.15715	0.0354633	-0.0853688	0.12477	0.0984056
ENSG00000084733	RAB10	grey	grey	0.228585	0.120043	0.00309638	0.0771225	0.197195	0.0439803	0.182129	0.153091	0.186706	0.123147	-0.0858855	0.219825	0.199318
ENSG00000084754	HADHA	grey	grey	0.131205	0.0529594	0.036262	0.107357	0.134547	0.00699831	0.0851886	0.0687991	0.127176	0.0678655	-0.0411001	0.0771808	0.0862926
ENSG00000138029	HADHB	grey	grey	0.178568	0.0734544	0.037129	0.130098	0.165114	0.0152778	0.111505	0.115122	0.147582	0.086601	-0.0507433	0.121131	0.112604
ENSG00000138018	SELENOI	grey	grey	0.117466	0.0652947	0.00936447	-0.0280021	0.0718994	0.112626	0.0911881	0.0840138	0.0692094	0.0501532	-0.0497486	0.117306	0.0930187
ENSG00000157856	DRC1	grey	grey	0.103081	0.0721705	0.0114526	0.0489564	0.0887985	0.00567953	0.0889232	0.0537317	0.0924961	0.04762	-0.0507095	0.0859542	0.0980434
ENSG00000115155	OTOF	grey	grey	0.109091	0.0587546	0.00336685	0.0931414	0.130777	-0.0108457	0.153305	0.0642428	0.105747	0.139608	-0.0910921	0.0861199	0.157574
ENSG00000171303	KCNK3	grey	grey	0.0659073	-0.0505682	0.0282169	0.0548526	0.0806002	0.010306	0.02627	-0.00834266	0.0522287	0.128267	-0.0518377	0.0278763	0.0852626
ENSG00000115163	CENPA	grey	grey	0.0586429	0.0516291	0.018596	0.0224591	0.0482842	0.0227912	0.0575752	0.0567318	0.0353571	0.0138765	-0.0356555	0.0468141	0.0421706
ENSG00000157851	DPYSL5	grey	grey	0.139916	0.0643699	0.0395296	0.0897716	0.13743	0.0728698	0.102412	0.0161239	0.108617	0.0789533	-0.0633228	0.116818	0.124174
ENSG00000084764	MAPRE3	grey	grey	0.141734	0.0397254	0.106843	0.10435	0.12814	0.122472	0.062169	0.0698618	0.102294	0.0729363	-0.0621701	0.0804797	0.0809682
ENSG00000119777	TMEM214	grey	grey	0.035186	0.00927686	0.0683698	0.085188	0.0435564	0.0314049	0.0124832	0.00343356	0.0255727	0.0143876	-0.00050204	0.00117344	0.0158512
ENSG00000084693	AGBL5	grey	grey	0.118581	0.0585652	0.0146959	0.0698028	0.111266	-0.0020991	0.0833605	0.169389	0.104519	0.051667	-0.0381335	0.0759571	0.0697262
ENSG00000138030	KHK	grey	grey	0.0748757	0.0526515	0.0462064	0.0647808	0.0760407	0.0256112	0.0640868	0.0809135	0.0593098	0.0213031	-0.0469078	0.0314976	0.0371989
ENSG00000138028	CGREF1	grey	grey	0.13468	0.0615686	0.0737852	0.121246	0.135712	0.0453244	0.10584	0.0317058	0.102662	0.0872524	-0.0810293	0.0783919	0.109378
ENSG00000138073	PREB	grey	grey	0.0309493	-0.0180569	0.0820726	0.111837	0.0488645	0.0147981	-0.0163978	-0.0116345	0.044902	0.0198015	-0.00823778	-0.0158862	0.00438945
ENSG00000138074	SLC5A6	grey	grey	0.0295103	0.012206	0.0608971	0.095639	0.0454646	0.00591039	0.01241	-0.00371329	0.0347985	0.00645832	-0.00169022	-0.0188633	0.006662
ENSG00000084774	CAD	grey	grey	0.0939949	0.0576451	0.0886693	0.160159	0.11579	0.00811247	0.0679842	0.0542086	0.0984884	0.0233755	-0.0176418	0.0368	0.0395828
ENSG00000115194	SLC30A3	grey	grey	0.0849363	0.104578	0.170469	0.118888	0.0999319	0.173951	0.0863661	0.00112395	0.0777662	-0.00465453	-0.0993687	0.0299081	0.0463678
ENSG00000163793	DNAJC5G	Module-3	green	0.134088	0.156339	0.0674362	0.2021	0.181465	0.00547659	0.149079	0.0227421	0.157651	0.00105122	-0.101718	0.0979642	0.0797132
ENSG00000138100	TRIM54	grey	grey	0.136179	0.154451	0.0559283	0.179757	0.180224	0.0121687	0.142035	0.0781905	0.153362	0.00327652	-0.115621	0.0948445	0.085342
ENSG00000163794	UCN	grey	grey	0.048443	0.0490443	0.0714495	0.127673	0.0702995	-0.0104253	0.0391491	0.039593	0.0591076	-0.00969111	-0.0147615	-0.0030664	0.00943003
ENSG00000115204	MPV17	grey	grey	0.150095	0.0880613	0.0499991	0.142638	0.158133	0.0043543	0.113026	0.0673403	0.13412	0.0657357	-0.0610971	0.1051	0.102375
ENSG00000115207	GTF3C2	Module-4	turquoise	0.158741	0.0850874	0.0452606	0.151022	0.177304	-0.00305198	0.11512	0.115919	0.149785	0.0844393	-0.0453213	0.0952989	0.117551
ENSG00000115211	EIF2B4	grey	grey	0.0596881	0.0201613	0.0794097	0.126096	0.0747352	0.00317104	0.0227506	0.0194368	0.0464805	0.0271137	-0.0105026	0.00686926	0.0197799
ENSG00000115234	SNX17	grey	grey	0.012717	0.000478275	0.057529	0.0425773	0.0086539	0.0482084	-0.00245793	-0.00201598	0.007965	-0.0030285	0.00564894	-0.00822563	-0.00675807
ENSG00000115241	PPM1G	grey	grey	0.12054	0.0427806	0.0811024	0.125289	0.124178	0.0459272	0.0773117	0.0738376	0.0996908	0.0705261	-0.0623722	0.0608229	0.0734924
ENSG00000115216	NRBP1	grey	grey	0.104958	0.0480866	0.0863645	0.132229	0.112558	0.0338064	0.0598896	0.0722147	0.105761	0.0432351	-0.0337901	0.0376332	0.0497156
ENSG00000138002	IFT172	Module-4	turquoise	0.268439	0.163338	0.0988378	0.267534	0.295996	-0.000938111	0.214757	0.167963	0.262805	0.107701	-0.0983105	0.163418	0.172255
ENSG00000115226	FNDC4	grey	grey	0.0618187	0.0632747	0.086428	0.0852043	0.0645405	0.0579346	0.0605598	0.0446496	0.052301	0.000438066	-0.0258106	0.0289488	0.0186529
ENSG00000243943	ZNF512	grey	grey	0.110871	0.104564	-0.0176857	0.0307553	0.0880007	0.00108082	0.113518	0.116725	0.0957213	0.028025	-0.0273605	0.0997825	0.0912487
ENSG00000198522	GPN1	grey	grey	0.0410174	0.0127343	0.0403256	0.0386203	0.0319696	0.0170658	0.0163226	0.0576905	0.0317788	0.0200594	-0.00953004	0.0220005	0.0190388
ENSG00000119760	SUPT7L	grey	grey	0.122456	0.0487877	0.0736917	0.11738	0.118162	0.0437466	0.0768865	0.0705669	0.105079	0.0677964	-0.0522128	0.0650815	0.0846998
ENSG00000163798	SLC4A1AP	grey	grey	0.13668	0.0544178	0.0459297	0.0911844	0.128451	0.0372594	0.0885361	0.104484	0.124029	0.0743833	-0.031872	0.0894701	0.088037
ENSG00000243147	MRPL33	grey	grey	0.192915	0.0740151	0.0119305	0.0683274	0.175927	0.00885243	0.166162	0.139323	0.156701	0.151763	-0.0887645	0.176198	0.18962
ENSG00000171174	RBKS	grey	grey	0.12218	0.0813594	-0.0236874	0.0133957	0.0959767	0.00261575	0.105664	0.17107	0.0995218	0.0486384	-0.031837	0.10986	0.0883742
ENSG00000158019	BABAM2	Module-12	greenyellow	0.316511	0.0808651	-0.0541107	0.0853545	0.275173	-0.0119152	0.247343	0.135582	0.236465	0.292411	-0.135017	0.317111	0.379551
ENSG00000075426	FOSL2	grey	grey	0.0548775	-0.0422805	0.0302518	0.0285646	0.0475358	0.0189608	0.0207112	0.0516447	0.0363966	0.0855793	-0.0335329	0.0239679	0.052089
ENSG00000163803	PLB1	grey	grey	0.0963946	-0.0168888	0.0365552	0.0953221	0.100293	-0.00734599	0.0368562	0.02602	0.0656816	0.101777	-0.0317833	0.0453657	0.0822237
ENSG00000213639	PPP1CB	Module-5	blue	0.0790551	0.0535594	0.0331762	-0.0882404	0.025729	0.195875	0.0669999	0.0427317	0.0293381	0.0345687	-0.0534398	0.0955112	0.0628735
ENSG00000163806	SPDYA	grey	grey	0.122664	0.0477524	-0.0192804	0.0271729	0.109737	0.00180767	0.0861874	0.136273	0.0941432	0.0917044	-0.0651389	0.110032	0.112086
ENSG00000171103	TRMT61B	grey	grey	0.203313	0.103569	-0.00913589	0.0850973	0.188461	0.00464491	0.172504	0.149894	0.178145	0.134699	-0.0781857	0.183158	0.19214
ENSG00000163811	WDR43	grey	grey	0.174689	0.0919664	0.0010141	0.0779148	0.164518	0.0105491	0.140586	0.152873	0.159181	0.100142	-0.0565118	0.139613	0.136127
ENSG00000115295	CLIP4	grey	grey	0.171812	0.101955	-0.0162374	0.0486977	0.136855	0.0265436	0.114573	0.145606	0.149184	0.07025	-0.0267066	0.156932	0.121352
ENSG00000171094	ALK	grey	grey	0.027412	0.074193	0.000182103	0.0128873	0.0126783	0.00156756	0.0588975	0.0190229	0.0081707	-0.00453034	0.0387651	0.0360173	0.0333309
ENSG00000233862	AC016907.2	grey	grey	0.0801138	0.0421127	0.000478962	0.0179343	0.0668973	-0.0022534	0.068842	0.0629084	0.0665892	0.0515371	-0.0283117	0.0779032	0.0709403
ENSG00000119801	YPEL5	Module-5	blue	0.035869	0.0483191	0.0676929	-0.0549321	-0.00192841	0.14437	0.0357856	0.0358831	0.00581597	-0.0161163	-0.0189159	0.0368083	0.0181147
ENSG00000172954	LCLAT1	grey	grey	0.207384	0.121107	-0.0871567	-0.0111303	0.159463	0.022857	0.194707	0.116369	0.157483	0.130071	-0.0811267	0.23729	0.215577
ENSG00000158089	GALNT14	grey	grey	0.215346	0.215958	-0.00947045	0.098953	0.198155	0.0275616	0.213686	0.0522265	0.183467	0.0148952	-0.0591969	0.206737	0.150901
ENSG00000214711	CAPN14	grey	grey	0.087428	0.0536838	-0.0244554	0.0151529	0.0734012	0.00106248	0.0605086	0.0256567	0.072484	0.0224938	-0.0244069	0.0986322	0.0586222
ENSG00000013016	EHD3	grey	grey	0.129729	0.0189689	0.0758487	0.0864323	0.123634	0.0855848	0.060128	0.115459	0.110421	0.0879898	-0.0610073	0.0749656	0.0767052
ENSG00000162959	MEMO1	grey	grey	0.0567888	0.0243226	0.00510637	0.00278524	0.0310088	0.0347392	0.0349946	0.0301432	0.0291093	0.0248383	-0.0194148	0.0716949	0.0501654
ENSG00000162961	DPY30	grey	grey	0.0899091	0.0616511	0.0119397	0.0373539	0.0687986	0.0158112	0.0633883	0.100963	0.0641008	0.0261591	-0.01503	0.0761692	0.0586865
ENSG00000021574	SPAST	grey	grey	0.145618	0.100095	-0.0250172	0.00556614	0.108807	0.0184471	0.107344	0.112879	0.113897	0.0467693	-0.0350103	0.1545	0.108006
ENSG00000152683	SLC30A6	grey	grey	0.133973	0.069499	-0.0404095	0.00642927	0.0985032	0.00777502	0.0988879	0.135835	0.110401	0.0547651	-0.0229145	0.134899	0.103531
ENSG00000119820	YIPF4	grey	grey	0.168357	0.0749114	0.0514723	0.090379	0.151046	0.0509492	0.112218	0.0707587	0.12675	0.0986346	-0.0528878	0.138173	0.130182
ENSG00000115760	BIRC6	Module-4	turquoise	0.3406	0.197317	0.0344213	0.245583	0.344675	-0.00725647	0.252059	0.262133	0.321167	0.153452	-0.0856473	0.250111	0.223863
ENSG00000276517	AL133243.3	grey	grey	0.0644253	0.0276758	0.0101853	0.0441919	0.0597629	0.00702868	0.0436236	0.0290845	0.0528904	0.0376997	-0.0151465	0.0459361	0.0413876
ENSG00000018699	TTC27	grey	grey	0.13973	0.0470548	-0.0362367	0.00587775	0.105845	0.000257808	0.0897109	0.093752	0.102887	0.0942579	-0.039414	0.136265	0.118415
ENSG00000230876	LINC00486	Module-7	red	0.188379	0.1104	0.0271943	0.132768	0.18731	0.0155495	0.145318	0.244213	0.17548	0.0882902	-0.081257	0.123724	0.123628
ENSG00000049323	LTBP1	grey	grey	0.00797279	-0.0140219	0.0293979	0.0189574	-0.0132554	0.0106958	-0.0522578	0.0181614	-0.011783	-0.0423898	0.0786485	-0.0189776	-0.0498562
ENSG00000119812	FAM98A	grey	grey	0.0592924	0.0363336	0.0464827	0.036817	0.0374121	0.0499125	0.00974578	0.0680765	0.0468556	-0.0228252	-0.00249399	0.0344612	-0.00166549
ENSG00000228262	LINC01320	grey	grey	0.0603123	0.0734333	0.021942	0.0631375	0.0624252	-0.0139618	0.0122626	-0.00821248	0.0539558	-0.068067	0.0177938	0.0538804	-0.0159495
ENSG00000226994	AC079352.1	grey	grey	-0.0169471	0.0119907	0.0317073	0.0156002	-0.0206688	0.00504004	-0.0257679	0.00489867	-0.0174623	-0.0543644	0.112748	-0.0274978	-0.0536349
ENSG00000260025	CRIM1-DT	grey	grey	0.0245764	0.0135667	0.0875294	0.0571043	0.0242552	0.0459139	0.0129392	-0.0095793	0.0148134	-9.69605e-05	-0.0169521	-0.00338568	0.00303069
ENSG00000150938	CRIM1	grey	grey	0.19776	0.252119	-0.00866599	0.0225557	0.155599	0.0989089	0.197744	0.143015	0.174054	-0.0451505	-0.0849595	0.224684	0.11267
ENSG00000171055	FEZ2	grey	grey	0.224294	0.0840263	-0.0210299	0.0511019	0.193257	0.0377371	0.171674	0.117315	0.172432	0.169509	-0.102612	0.214411	0.220311
ENSG00000115808	STRN	grey	grey	0.182308	0.0815324	-0.032442	0.0317273	0.152255	0.0163142	0.154069	0.165146	0.167328	0.131701	-0.0735567	0.17603	0.165015
ENSG00000008869	HEATR5B	grey	grey	0.244571	0.124478	0.0518312	0.15281	0.229734	0.0487195	0.168451	0.200585	0.223933	0.11256	-0.0674242	0.171016	0.154908
ENSG00000152133	GPATCH11	grey	grey	0.0394743	0.0170356	0.00204988	-0.0136896	0.0218843	0.0305657	0.0246731	0.0374685	0.030735	0.0175723	-0.0135628	0.0344294	0.0292805
ENSG00000055332	EIF2AK2	grey	grey	0.202872	0.0970107	0.0710104	0.12357	0.18376	0.0627111	0.140879	0.174583	0.178058	0.0944568	-0.0581082	0.12993	0.126393
ENSG00000218739	CEBPZOS	grey	grey	0.0938398	0.0317597	0.00889741	-0.00385282	0.0690785	0.0480141	0.0652314	0.0661544	0.069674	0.0624674	-0.0411911	0.0755155	0.0780561
ENSG00000115816	CEBPZ	grey	grey	0.086653	0.0721468	0.0155601	0.0190788	0.0756724	0.0345727	0.0845608	0.103147	0.0762662	0.015833	-0.0131603	0.0737713	0.0508468
ENSG00000003509	NDUFAF7	grey	grey	0.193111	0.0801926	0.0271483	0.120834	0.187935	0.0109566	0.135149	0.157346	0.173578	0.113688	-0.068794	0.135934	0.139444
ENSG00000115825	PRKD3	grey	grey	0.0655882	0.0445598	-0.0296993	-0.017837	0.0432403	-0.00949678	0.0573053	0.153987	0.0610379	0.0243283	0.00639211	0.0566138	0.0453451
ENSG00000163171	CDC42EP3	grey	grey	0.075327	-0.0529671	0.0347965	-0.0180408	0.0451085	0.0685099	0.0161762	0.019729	0.0228698	0.123311	-0.0317065	0.0558512	0.0840022
ENSG00000115841	RMDN2	grey	grey	0.169324	0.0453846	-0.017488	0.0467955	0.14636	0.000623344	0.123935	0.128898	0.13411	0.140628	-0.0639709	0.134835	0.147866
ENSG00000235848	RMDN2-AS1	grey	grey	0.0965361	-0.045695	-0.0333617	0.000294338	0.0738037	-0.0234777	0.0388935	0.107716	0.0674964	0.154453	-0.0295168	0.0764131	0.105622
ENSG00000138061	CYP1B1	grey	grey	0.114901	-0.0727794	-0.0186613	0.00455372	0.0948147	0.00791543	0.0470523	0.124681	0.0727378	0.203654	-0.0547481	0.0777566	0.13382
ENSG00000232973	CYP1B1-AS1	Module-9	black	0.23566	-0.192392	-0.0392668	0.0732811	0.232839	-0.0540953	0.0938144	0.0833887	0.164871	0.506074	-0.107606	0.157674	0.329318
ENSG00000119787	ATL2	grey	grey	0.17021	0.0839494	-0.00702855	0.0480645	0.147101	0.0258794	0.13897	0.189154	0.145211	0.103517	-0.0597262	0.141163	0.131784
ENSG00000231367	LINC02613	Module-4	turquoise	0.146909	0.0442648	0.0380016	0.129734	0.155618	-0.0123919	0.0819451	0.123066	0.129681	0.084169	-0.0651303	0.0971111	0.0993209
ENSG00000143889	HNRNPLL	grey	grey	0.168539	0.0992271	0.0251869	0.0610055	0.143439	0.0661752	0.117872	0.158991	0.147059	0.0478723	-0.0605375	0.134197	0.100382
ENSG00000115875	SRSF7	grey	grey	0.190409	0.0676038	0.114146	0.201422	0.194245	0.0373499	0.10147	0.203208	0.17691	0.0897011	-0.0528711	0.0781862	0.0880331
ENSG00000163214	DHX57	grey	grey	0.232162	0.112153	0.0541235	0.170801	0.228273	0.0231006	0.172483	0.0999652	0.192099	0.12881	-0.0937327	0.172274	0.175694
ENSG00000214694	ARHGEF33	grey	grey	0.132401	0.03491	0.00578237	0.0577896	0.118349	0.0180827	0.0942878	0.0785959	0.108041	0.101607	-0.0674486	0.0994436	0.110066
ENSG00000115904	SOS1	grey	grey	0.327686	0.174468	0.00616708	0.149285	0.295372	0.0227309	0.236289	0.217235	0.280343	0.15345	-0.129555	0.291336	0.249375
ENSG00000011566	MAP4K3	grey	grey	0.307486	0.160498	-0.0208688	0.102125	0.258018	0.0258334	0.255764	0.197218	0.259092	0.189919	-0.088636	0.285387	0.27684
ENSG00000231312	MAP4K3-DT	Module-11	pink	0.345187	0.22193	-0.0448651	0.131782	0.324356	-6.07321e-05	0.328404	0.195756	0.298931	0.19704	-0.158925	0.376601	0.320669
ENSG00000152154	TMEM178A	grey	grey	0.245702	0.153256	0.107123	0.248595	0.248369	0.0429339	0.183777	0.150831	0.219168	0.0784635	-0.0844247	0.16556	0.151374
ENSG00000138050	THUMPD2	Module-1	yellow	0.137442	0.220722	-0.0121799	0.0456282	0.108649	0.024518	0.149931	0.146093	0.137104	-0.0639021	-0.0129685	0.139944	0.0601466
ENSG00000227028	SLC8A1-AS1	Module-7	red	0.173962	0.114001	-0.0572614	-0.0321499	0.123924	0.011653	0.150414	0.343733	0.141755	0.0750201	-0.0574124	0.168886	0.128518
ENSG00000183023	SLC8A1	grey	grey	0.29695	0.244746	-0.131985	-0.0342137	0.218222	0.0116374	0.322846	0.174722	0.224885	0.164438	-0.0819647	0.389556	0.312117
ENSG00000287255	AC007877.1	grey	grey	0.0814502	-0.0380016	-0.027956	0.0014121	0.0634154	-0.00154131	0.048243	-0.00580677	0.0505731	0.137925	-0.0518298	0.0778747	0.116568
ENSG00000285898	AC007317.1	grey	grey	0.0990922	-0.0605934	-0.0550266	-0.0391241	0.0768538	-0.0128824	0.084385	0.0168719	0.0585693	0.201736	-0.0609549	0.109254	0.14805
ENSG00000287468	AC007317.2	Module-1	yellow	0.0535229	0.170243	-0.0191068	0.000230477	0.0442184	0.0115407	0.132605	0.0668104	0.0687507	-0.0445819	-0.0301993	0.0802172	0.0524205
ENSG00000162878	PKDCC	grey	grey	0.151961	-0.0115484	0.130219	0.245996	0.189722	0.00151276	0.0552673	0.0762157	0.139029	0.125559	-0.0667881	0.0362184	0.0748167
ENSG00000143924	EML4	Module-1	yellow	0.161084	0.188733	0.0084442	0.0577637	0.133038	0.0202462	0.157253	0.166264	0.141025	-0.00703999	-0.0294065	0.158923	0.0966026
ENSG00000115944	COX7A2L	grey	grey	0.23172	-0.00424015	0.0189302	0.0725544	0.215943	0.051635	0.196829	0.122027	0.163455	0.334671	-0.134553	0.193783	0.299899
ENSG00000171126	KCNG3	grey	grey	0.114613	0.00543671	-0.0454195	0.00458374	0.0986451	0.00978024	0.115115	0.0962626	0.0928355	0.187023	-0.0806259	0.116929	0.171039
ENSG00000057935	MTA3	grey	grey	0.330933	0.201243	-0.00123184	0.16209	0.323149	0.0108811	0.344625	0.227789	0.296092	0.258402	-0.15776	0.296372	0.348371
ENSG00000162882	HAAO	Module-7	red	0.0858217	0.0878907	0.000533506	0.0150929	0.0802506	0.0146016	0.102121	0.189036	0.0948817	0.0233898	-0.0466732	0.075602	0.0642711
ENSG00000115970	THADA	grey	grey	0.239959	0.161214	-0.0339751	0.0827899	0.202479	0.00524418	0.194339	0.170058	0.205124	0.106805	-0.0585342	0.231779	0.188716
ENSG00000152527	PLEKHH2	grey	grey	0.0298749	0.0394092	0.015814	0.0435592	0.014316	-0.00914779	0.00124296	0.0124122	0.0285151	-0.0584407	0.0430824	0.0384834	-0.0138069
ENSG00000138036	DYNC2LI1	grey	grey	0.215665	0.111835	0.0271788	0.126865	0.201183	-0.00469911	0.172295	0.137769	0.179953	0.123444	-0.0837327	0.17775	0.183931
ENSG00000143921	ABCG8	grey	grey	0.0660785	0.0651026	0.0285837	0.0701214	0.0726168	0.00120136	0.0607104	0.0441034	0.0756409	0.00630822	-0.0316076	0.0558138	0.0374868
ENSG00000138095	LRPPRC	grey	grey	0.196208	0.126175	0.0308937	0.0698059	0.161902	0.0701033	0.148701	0.198917	0.169797	0.0690165	-0.0514152	0.145605	0.120332
ENSG00000138032	PPM1B	grey	grey	0.183465	0.0708241	-0.00704669	0.0238849	0.131085	0.0490611	0.122043	0.131394	0.118617	0.122199	-0.0295536	0.172758	0.152671
ENSG00000138079	SLC3A1	Module-7	red	0.107965	0.0614017	-0.0254145	0.000604134	0.0852457	0.0076219	0.0769846	0.240105	0.0962721	0.0311295	-0.0260682	0.0775182	0.0493983
ENSG00000138078	PREPL	Module-5	blue	0.137708	0.0586241	0.119079	0.0269382	0.0933227	0.24302	0.0833385	0.150411	0.112113	0.0437851	-0.0650663	0.0779736	0.0431594
ENSG00000143919	CAMKMT	grey	grey	0.118448	0.0566833	-0.0165722	0.0505838	0.0915021	-0.00603386	0.0518199	0.0744758	0.0915869	0.0212926	0.0178708	0.109428	0.0559944
ENSG00000068784	SRBD1	grey	grey	0.127997	0.0897291	-0.0315889	0.00655545	0.100469	0.0135711	0.115098	0.0830194	0.108524	0.0427782	-0.0480504	0.139841	0.0955263
ENSG00000171132	PRKCE	grey	grey	0.346569	0.0730789	0.0393248	0.168961	0.320197	0.0719551	0.172348	0.197276	0.269558	0.205038	-0.113385	0.280038	0.234392
ENSG00000250565	ATP6V1E2	grey	grey	0.112896	-0.00378403	0.000203714	0.0479192	0.105207	0.00241436	0.0629108	0.0380865	0.0775032	0.125228	-0.0339127	0.0804261	0.109703
ENSG00000119729	RHOQ	grey	grey	0.0665035	-0.0442734	-0.004579	0.0295763	0.0606605	0.00594091	0.0266594	0.0548743	0.0398583	0.111899	-0.0183736	0.0389601	0.069012
ENSG00000151665	PIGF	grey	grey	0.139313	0.0140699	0.000523346	0.0579154	0.127591	0.002551	0.0825806	0.0778928	0.115872	0.125325	-0.0517213	0.117468	0.133464
ENSG00000119878	CRIPT	grey	grey	0.112102	0.0639421	-0.0107012	-0.0129909	0.0804963	0.050856	0.0827922	0.109336	0.0731	0.0603297	-0.0449664	0.108531	0.0900367
ENSG00000222005	LINC01118	grey	grey	0.168587	0.0840191	0.0115346	0.104289	0.169114	0.00919189	0.142096	-0.0375783	0.127715	0.124834	-0.0913271	0.148722	0.173407
ENSG00000171150	SOCS5	Module-5	blue	0.00758364	0.040481	0.0228849	-0.0398152	-0.00917232	0.0976548	0.0150363	-0.0177912	-0.00515211	-0.0307899	-0.0296484	0.0126479	-0.00403963
ENSG00000239332	LINC01119	grey	grey	0.0833766	0.0307785	0.0167216	0.0568495	0.0863643	0.00899356	0.0602041	0.00663722	0.0602563	0.0608193	-0.0364812	0.0601706	0.0774177
ENSG00000180398	MCFD2	grey	grey	0.0841266	0.0361341	0.0372534	0.0174304	0.0668934	0.0807304	0.0646496	0.0309853	0.0565518	0.0552053	-0.0406575	0.0681739	0.0703484
ENSG00000068724	TTC7A	Module-4	turquoise	0.211862	0.118558	0.0608917	0.20884	0.242875	0.00147367	0.167174	0.087393	0.194717	0.113042	-0.0992848	0.124307	0.152813
ENSG00000239605	STPG4	grey	grey	0.14386	0.0535045	0.00596974	0.0873785	0.14794	-0.00535158	0.110323	0.116512	0.122468	0.100519	-0.0631306	0.0976424	0.106967
ENSG00000143933	CALM2	Module-5	blue	0.0517428	-0.0234995	0.205239	-0.0576004	-0.00316807	0.363657	0.00945622	-0.0147306	-0.00962302	0.0379605	-0.0857093	0.0148394	0.0181277
ENSG00000119888	EPCAM	grey	grey	0.0564617	-0.0456835	0.0258534	0.0300897	0.0496852	0.01846	0.0092564	0.00707817	0.0346882	0.0863352	-0.0133486	0.0189915	0.0454664
ENSG00000095002	MSH2	Module-8	tan	0.24073	0.180377	0.0177842	0.117637	0.237079	0.020719	0.242829	0.252677	0.290853	0.119287	-0.118943	0.192921	0.196683
ENSG00000184261	KCNK12	grey	grey	0.160968	0.0698412	0.0279039	0.090753	0.165907	0.0375721	0.146713	0.104219	0.138472	0.129133	-0.093004	0.11932	0.155601
ENSG00000116062	MSH6	grey	grey	0.126884	0.053859	0.0036664	0.050216	0.121693	-0.00423739	0.0927059	0.136934	0.111864	0.084844	-0.0267586	0.0956734	0.0969002
ENSG00000138081	FBXO11	grey	grey	0.309088	0.157511	-0.000657309	0.108101	0.273692	0.0454217	0.25531	0.213961	0.257341	0.199557	-0.121059	0.275561	0.273805
ENSG00000170802	FOXN2	grey	grey	0.120011	0.0224733	-0.0392857	0.00646507	0.0923349	0.00660553	0.0909225	0.0669927	0.0901497	0.128878	-0.0164619	0.124206	0.130215
ENSG00000162869	PPP1R21	grey	grey	0.289931	0.109306	0.039559	0.186077	0.279148	0.0298033	0.202776	0.187035	0.246181	0.202469	-0.129522	0.222247	0.247512
ENSG00000282890	AC009975.1	grey	grey	0.109814	0.134438	-0.0201138	0.0282916	0.105456	0.0337119	0.163612	0.0122914	0.0952052	0.0718588	-0.089652	0.125914	0.1521
ENSG00000282998	AC009975.2	grey	grey	0.0767823	0.00405047	-0.0240242	0.0122881	0.0707435	-0.00129399	0.0582028	0.00417373	0.0457558	0.109553	-0.0614081	0.0790013	0.110371
ENSG00000179915	NRXN1	Module-11	pink	0.254573	0.2942	-0.174866	-0.0602934	0.18061	0.00692621	0.324739	0.0911827	0.186442	0.12057	-0.083702	0.417276	0.32372
ENSG00000285548	AC068725.1	Module-7	red	0.073616	0.102418	-0.0654088	-0.0529523	0.0546594	-0.0205077	0.0940773	0.211581	0.0793279	0.0012904	-0.0401961	0.0806652	0.0671262
ENSG00000231918	AC007402.1	grey	grey	0.087199	0.0900031	-0.0262889	0.023983	0.0724836	-0.00688554	0.0799864	0.0155718	0.0528602	0.0271206	-0.0222965	0.107176	0.0844541
ENSG00000115239	ASB3	grey	grey	0.281567	0.0823012	-0.0506083	0.0689487	0.235845	-0.00563134	0.197947	0.200866	0.226173	0.221268	-0.077983	0.268237	0.262493
ENSG00000068912	ERLEC1	Module-5	blue	0.0417659	-0.000852371	0.0325409	-0.041175	0.0136815	0.096155	0.0200204	0.028207	0.0240527	0.0307463	-0.0285739	0.033501	0.0346547
ENSG00000068878	PSME4	grey	grey	0.140247	0.0641689	0.00674424	0.0540492	0.110741	0.0275288	0.0743738	0.149451	0.121188	0.0367841	9.86322e-05	0.100441	0.057285
ENSG00000170634	ACYP2	grey	grey	0.26375	0.137285	-0.0702423	0.0378607	0.207464	9.80384e-05	0.219891	0.2034	0.206395	0.162378	-0.0897403	0.281695	0.245744
ENSG00000115306	SPTBN1	grey	grey	0.31186	0.108603	0.0304219	0.12702	0.273333	0.0956975	0.213173	0.222421	0.255081	0.212257	-0.117007	0.249691	0.263664
ENSG00000228108	AC092839.1	Module-7	red	0.113795	0.047647	0.000984528	0.031848	0.0953609	0.0161419	0.0712326	0.21548	0.101742	0.0593391	-0.0391859	0.0861879	0.0721222
ENSG00000214595	EML6	grey	grey	0.347946	0.176023	0.00509239	0.172351	0.323434	0.0248455	0.292008	0.174229	0.31004	0.208539	-0.119707	0.311765	0.280273
ENSG00000285519	AC104781.2	grey	grey	0.107743	0.0490092	-0.020598	-0.0024621	0.0764192	0.00820978	0.0666031	0.179053	0.0852032	0.0413041	-0.01119	0.0879015	0.0670127
ENSG00000115310	RTN4	Module-5	blue	0.0961507	-0.0827648	0.138949	-0.0825825	0.0277393	0.356982	-0.00971948	0.0353917	0.0198518	0.125264	-0.0505859	0.0346775	0.0452384
ENSG00000162994	CLHC1	grey	grey	0.132923	0.0489813	-0.0656413	0.00355708	0.110908	-0.020784	0.103966	0.0811555	0.107645	0.0903504	-0.0313143	0.14504	0.131871
ENSG00000143947	RPS27A	Module-2	brown	-0.0437843	-0.0261957	0.198863	-0.0127551	-0.0662433	0.151942	-0.0542671	-0.0694511	-0.0568821	-0.0509416	0.0314917	-0.0493453	-0.060099
ENSG00000085760	MTIF2	grey	grey	0.0836802	0.0541114	0.0309824	0.0782823	0.0933148	-0.00105716	0.0557488	0.061002	0.0868381	0.0262749	-0.0266319	0.050155	0.0524445
ENSG00000240401	AC012358.3	grey	grey	0.114159	0.0493108	-0.0212381	0.00354661	0.0848765	0.00469337	0.0679798	0.206321	0.0873632	0.0504181	-0.0286289	0.0877063	0.0683069
ENSG00000115355	CCDC88A	grey	grey	0.280663	0.081097	0.0398765	0.261139	0.31326	-0.0476921	0.159442	0.0651781	0.259632	0.198644	-0.0789565	0.206888	0.22134
ENSG00000163001	CFAP36	grey	grey	0.192483	0.0251826	0.0427277	0.116275	0.178758	0.0282149	0.116553	0.13215	0.15222	0.171164	-0.091056	0.135915	0.16311
ENSG00000275052	PPP4R3B	grey	grey	0.185033	0.102533	-0.0084373	0.0234873	0.144385	0.0583325	0.15155	0.171604	0.149569	0.097698	-0.0731302	0.166998	0.145841
ENSG00000138035	PNPT1	Module-4	turquoise	0.207007	0.0986801	0.0456083	0.155705	0.205147	0.0105273	0.153685	0.15802	0.196712	0.107066	-0.0552577	0.13649	0.139073
ENSG00000055813	CCDC85A	grey	grey	0.323429	0.119164	-0.108114	-0.00515277	0.260301	0.0351863	0.27013	0.115039	0.229441	0.296112	-0.167374	0.364101	0.362076
ENSG00000285755	AC132153.1	grey	grey	0.0832988	-0.056213	-0.041696	-0.0284842	0.0614403	-0.00516981	0.0466338	0.0300845	0.0509358	0.165366	-0.00477221	0.0891986	0.116985
ENSG00000028116	VRK2	grey	grey	0.0587709	-0.0790751	-0.0447459	-0.0483156	0.0281977	0.000402475	0.00922133	0.00177625	0.0200188	0.157265	0.0387592	0.0470606	0.0841551
ENSG00000115392	FANCL	grey	grey	0.194286	-0.0237522	-0.0205194	0.0464337	0.161445	-0.00644078	0.095101	0.115052	0.134832	0.226558	-0.0415109	0.16218	0.183217
ENSG00000233723	LINC01122	Module-9	black	0.372541	-0.0201508	-0.126488	0.0306214	0.319479	-0.0252597	0.237316	0.110742	0.256477	0.458175	-0.14024	0.393513	0.429348
ENSG00000222030	LINC01793	Module-9	black	0.192158	-0.00993314	-0.0616863	0.00137459	0.159891	-0.00371302	0.103794	0.0745717	0.137346	0.216596	-0.0709523	0.193801	0.201645
ENSG00000119866	BCL11A	grey	grey	0.280344	0.228785	-0.0492773	0.0357837	0.231419	0.0570015	0.285464	0.132634	0.226557	0.107223	-0.105173	0.312759	0.237819
ENSG00000115421	PAPOLG	grey	grey	0.155899	0.0750877	0.0491688	0.0905948	0.144441	0.0517351	0.104937	0.144566	0.142643	0.0636783	-0.0436795	0.101549	0.0934699
ENSG00000162924	REL	grey	grey	0.110136	0.0438434	-0.0160662	0.012728	0.0896819	0.0151541	0.0851128	0.0739617	0.0831548	0.082942	-0.042533	0.104838	0.104122
ENSG00000162927	PUS10	grey	grey	0.146653	0.0381965	-0.0665531	-0.00190499	0.116871	-0.0197049	0.107397	0.138115	0.11125	0.122293	-0.0520533	0.149514	0.144274
ENSG00000162928	PEX13	grey	grey	0.149996	0.0599066	-0.0316944	0.0394373	0.138957	-0.00448185	0.112815	0.113956	0.128966	0.0936757	-0.0525382	0.134786	0.123669
ENSG00000162929	KIAA1841	grey	grey	0.265043	0.0536478	0.0736582	0.237623	0.270497	0.0174674	0.127788	0.165065	0.241308	0.171537	-0.0845546	0.156492	0.170644
ENSG00000237651	C2orf74	grey	grey	0.090613	0.0382503	0.0232851	0.0346675	0.0850614	0.0120301	0.0700919	0.0344447	0.0821859	0.0553331	-0.0422127	0.0754432	0.0852236
ENSG00000115464	USP34	Module-4	turquoise	0.331915	0.170871	0.0392325	0.229869	0.331683	-0.00291741	0.245297	0.282761	0.310539	0.180276	-0.0844872	0.242596	0.238508
ENSG00000270820	AC016727.1	grey	grey	0.0290191	0.014687	-0.00810461	0.0204574	0.0289202	-0.0222406	0.0248026	0.0138759	0.0267288	0.013689	-0.00772694	0.0146379	0.0213812
ENSG00000082898	XPO1	grey	grey	0.225373	0.140475	0.0737049	0.181528	0.221497	0.034894	0.175786	0.169356	0.202277	0.0924572	-0.0719216	0.155785	0.151088
ENSG00000170264	FAM161A	Module-1	yellow	0.112228	0.171204	-0.00344484	0.0591363	0.110706	0.0100357	0.161795	0.0866026	0.120318	0.0146716	-0.0700966	0.125778	0.115797
ENSG00000115484	CCT4	grey	grey	0.132412	0.0644831	0.0726989	0.0855411	0.130255	0.0604874	0.0906816	0.105599	0.112888	0.0635305	-0.037912	0.0738156	0.0892674
ENSG00000173163	COMMD1	grey	grey	0.25849	0.169464	-0.0472248	0.0437738	0.214734	0.0101888	0.246805	0.158072	0.203419	0.161609	-0.103142	0.268506	0.252622
ENSG00000229839	AC018462.1	Module-7	red	0.105425	0.0787597	-0.0362828	-0.00682026	0.0831544	-0.00636225	0.0926431	0.213894	0.104566	0.0362959	-0.0320131	0.0935709	0.0788328
ENSG00000170340	B3GNT2	grey	grey	0.107961	0.0483485	-0.0242206	-0.0264421	0.0862065	0.0510541	0.0900938	0.0753964	0.0695129	0.0706562	-0.0745993	0.113358	0.108306
ENSG00000115504	EHBP1	Module-4	turquoise	0.353041	0.233143	-0.0351999	0.155126	0.348436	-0.000918946	0.346115	0.176294	0.318845	0.234595	-0.168624	0.349585	0.35727
ENSG00000226605	AC092567.1	grey	grey	0.083961	0.055826	-0.0217662	-0.00353294	0.0675462	0.00160682	0.0796568	0.161472	0.066748	0.0401469	-0.033647	0.0755941	0.0714758
ENSG00000231609	AC007098.1	Module-7	red	0.124077	0.0923075	-0.0193278	0.00654917	0.0969122	0.00372483	0.101867	0.311544	0.109501	0.033339	-0.0224611	0.100275	0.073834
ENSG00000286480	AC009501.3	Module-7	red	0.112551	0.0892234	-0.0161986	0.0319754	0.0951085	-0.000311161	0.0917963	0.213973	0.109659	0.0133607	-0.0282813	0.0923249	0.0572001
ENSG00000143951	WDPCP	Module-11	pink	0.35973	0.263466	-0.0407846	0.155034	0.331466	-0.0139693	0.334141	0.222947	0.313614	0.162999	-0.109514	0.384856	0.311115
ENSG00000014641	MDH1	Module-5	blue	0.0491072	0.054792	0.136517	-0.0267376	-0.000136448	0.226701	0.0307975	0.0245245	0.0103559	-0.0199566	-0.0313265	0.030951	0.00652269
ENSG00000169764	UGP2	grey	grey	0.10718	0.0868158	0.0132667	0.0118808	0.0745329	0.0652661	0.0852632	0.0913693	0.0863917	-0.000934759	-0.0332766	0.105055	0.0556286
ENSG00000143952	VPS54	grey	grey	0.24283	0.096447	-0.0362349	0.0924269	0.217854	0.00153838	0.184552	0.141033	0.197367	0.174878	-0.0893927	0.216507	0.204796
ENSG00000197329	PELI1	grey	grey	0.11197	0.0491396	-0.0611376	-0.0300352	0.0720554	0.023265	0.0858946	0.0299207	0.071283	0.0822612	-0.0454937	0.140857	0.131231
ENSG00000223935	LGALSL-DT	Module-4	turquoise	0.192795	0.112599	-0.0228493	0.103254	0.198093	-0.0222465	0.141482	0.051365	0.167186	0.0924607	-0.0847263	0.17226	0.16123
ENSG00000119862	LGALSL	grey	grey	0.0196486	0.00739638	0.0409202	0.00300125	0.00948076	0.067682	0.00804151	0.00904965	0.0095337	0.00207176	-0.014708	0.00626263	0.00679688
ENSG00000119844	AFTPH	grey	grey	0.168909	0.0922995	-0.00929689	0.0379822	0.142233	0.0368682	0.143115	0.13519	0.138126	0.0977024	-0.0699854	0.163138	0.150586
ENSG00000179833	SERTAD2	grey	grey	0.16609	0.098322	-0.0567988	-0.00649843	0.133056	0.0335661	0.15946	0.0781138	0.11371	0.111263	-0.0996183	0.195345	0.182944
ENSG00000237638	LINC02245	Module-4	turquoise	0.282992	0.131187	-0.0364914	0.0910602	0.262142	-0.00950531	0.233024	0.165715	0.230579	0.191802	-0.131086	0.26849	0.261478
ENSG00000115902	SLC1A4	grey	grey	0.108154	0.0652172	0.0477302	0.0470418	0.0907531	0.0731266	0.0753003	0.0796822	0.0796235	0.0424073	-0.0295808	0.0786304	0.0708352
ENSG00000011523	CEP68	grey	grey	0.233622	0.121922	0.0693484	0.161512	0.227729	0.0277128	0.171304	0.121961	0.198144	0.116779	-0.0922739	0.16457	0.171701
ENSG00000138069	RAB1A	Module-5	blue	0.124881	0.0789231	0.0324846	-0.0044041	0.0820027	0.126593	0.0839953	0.130949	0.0829115	0.0327246	-0.0377816	0.100797	0.0737821
ENSG00000138071	ACTR2	Module-5	blue	0.198852	0.121383	0.0873886	0.0480478	0.145801	0.171144	0.157	0.174717	0.155094	0.0802995	-0.0912404	0.156102	0.132443
ENSG00000198369	SPRED2	grey	grey	0.140906	0.172407	-0.0260798	0.0122081	0.107084	0.0359915	0.176251	0.030751	0.105343	0.0368581	-0.0619674	0.170179	0.148464
ENSG00000204929	AC007389.1	grey	grey	0.24277	0.0721626	-0.0153502	0.134077	0.247641	-0.0264535	0.182302	-0.0148398	0.17797	0.2308	-0.125687	0.220599	0.280147
ENSG00000143995	MEIS1	grey	grey	0.0807805	-0.100244	-0.0530358	-0.0209703	0.0654761	-0.0318531	0.0316732	0.016647	0.0395811	0.210279	-0.010303	0.0736227	0.133307
ENSG00000236780	LINC01829	grey	grey	0.111851	0.00161672	-0.0262393	0.0236536	0.0924326	0.00187834	0.068962	0.032815	0.0873201	0.119338	-0.0370987	0.101208	0.115639
ENSG00000143971	ETAA1	grey	grey	0.0929163	0.0189125	-0.00422371	0.0354009	0.0864395	0.000371411	0.056931	0.0881106	0.0817424	0.0685162	-0.0382793	0.066133	0.0717295
ENSG00000197223	C1D	grey	grey	0.130547	0.0759268	-0.0120013	-0.0284915	0.0875781	0.072519	0.103478	0.0954001	0.0965679	0.057658	-0.0585904	0.134802	0.10497
ENSG00000243667	WDR92	grey	grey	0.126077	0.0635045	-0.0345707	0.0121146	0.103726	-0.000381334	0.0972061	0.0711909	0.103469	0.0714821	-0.0529495	0.128582	0.113625
ENSG00000115946	PNO1	grey	grey	0.069625	0.0419595	0.0160647	0.0247529	0.0542956	0.0197319	0.0525933	0.0692697	0.0578554	0.0217113	-0.017215	0.0507749	0.038448
ENSG00000221823	PPP3R1	grey	grey	0.225874	0.158704	-0.019289	-0.00532825	0.171559	0.115061	0.21543	0.185197	0.184186	0.101048	-0.115103	0.242126	0.193866
ENSG00000119865	CNRIP1	Module-5	blue	0.109551	0.0688021	0.0311954	-0.0198669	0.0676951	0.0979938	0.0855156	0.0861792	0.0669764	0.0382126	-0.0564818	0.10732	0.0832233
ENSG00000169621	APLF	grey	grey	0.129056	0.0740582	-0.0524602	0.00122365	0.111053	-0.00139098	0.122986	0.0773887	0.112428	0.067965	-0.0624342	0.148585	0.132806
ENSG00000163219	ARHGAP25	grey	grey	0.0403765	0.0940788	-0.0212158	0.0127566	0.032302	-0.00261304	0.0650226	0.0583256	0.0481109	-0.0412816	0.00166806	0.0576926	0.011699
ENSG00000169604	ANTXR1	grey	grey	0.252819	0.137466	-0.023731	0.072159	0.216373	-0.0140519	0.213149	0.140309	0.210246	0.148896	-0.0525306	0.231724	0.210039
ENSG00000198380	GFPT1	grey	grey	0.189482	0.107624	0.0159693	0.0597091	0.155657	0.0528903	0.154222	0.198485	0.153917	0.0928657	-0.0678	0.165733	0.155977
ENSG00000169599	NFU1	grey	grey	0.118131	0.0697399	0.0241975	0.0545254	0.102858	0.0187939	0.0898249	0.109691	0.114103	0.0464631	-0.0222103	0.0984365	0.0818431
ENSG00000115977	AAK1	grey	grey	0.321968	0.1866	0.0484919	0.178775	0.303696	0.0580967	0.257235	0.233871	0.276801	0.162757	-0.112549	0.26275	0.251098
ENSG00000196975	ANXA4	grey	grey	0.121088	0.0576127	0.0356471	0.0768821	0.109294	0.0199078	0.0645511	0.0637764	0.0951639	0.0514378	-0.0261846	0.0931568	0.0711335
ENSG00000087338	GMCL1	grey	grey	0.205372	0.107901	0.051338	0.141297	0.199474	0.0359477	0.145109	0.155272	0.185897	0.0991427	-0.0843271	0.148986	0.144009
ENSG00000124380	SNRNP27	grey	grey	0.0391434	0.0467298	0.00383087	-0.0143175	0.0251457	0.0515899	0.0352732	0.0450921	0.0333423	-0.000649921	-0.0246703	0.04634	0.0266086
ENSG00000059728	MXD1	grey	grey	0.115818	0.0965893	-0.00163108	-0.0172736	0.0791991	0.0616082	0.119854	0.135548	0.0942965	0.039076	-0.0397119	0.131061	0.0926356
ENSG00000179818	PCBP1-AS1	grey	grey	0.251535	0.243494	-0.0407082	0.0662218	0.224171	0.000138628	0.286989	0.19826	0.218305	0.107116	-0.0956802	0.253991	0.244197
ENSG00000169564	PCBP1	Module-5	blue	-0.0810778	-0.039733	0.110028	-0.0950555	-0.11487	0.190135	-0.0770173	-0.0628145	-0.10342	-0.0702631	0.036488	-0.0684964	-0.088826
ENSG00000115998	C2orf42	grey	grey	0.115342	0.0580837	0.0181631	0.0833612	0.11486	-0.00796859	0.0893733	0.100408	0.110435	0.0602253	-0.0327762	0.0823483	0.0798498
ENSG00000116001	TIA1	grey	grey	0.186827	0.107176	0.0891314	0.155642	0.170182	0.0367767	0.126871	0.13359	0.155992	0.0702726	-0.0349598	0.130007	0.118718
ENSG00000116005	PCYOX1	Module-5	blue	0.00676064	0.00365847	0.0489743	-0.0516742	-0.0210182	0.1187	-0.01406	0.0146929	-0.00748799	-0.0239123	0.0153322	0.00696941	-0.0190437
ENSG00000143977	SNRPG	grey	grey	0.0525957	0.0239433	0.00834947	0.00401883	0.0358689	0.0234222	0.0339484	0.0592513	0.0412137	0.0219788	-0.028094	0.0443725	0.0350636
ENSG00000035141	FAM136A	grey	grey	0.0579169	0.0194981	0.0373703	0.0370761	0.0466596	0.0273137	0.0362171	0.0263013	0.0443481	0.0266974	-0.0263765	0.0479	0.0400091
ENSG00000075340	ADD2	grey	grey	0.368257	0.261983	0.0539139	0.212516	0.358477	0.064877	0.292572	0.200757	0.329618	0.10574	-0.155087	0.304786	0.255129
ENSG00000144043	TEX261	grey	grey	0.0770506	0.0716271	0.0377492	0.0667273	0.0805305	0.0329607	0.082582	0.0490318	0.0743256	0.0242664	-0.0423691	0.046329	0.0633466
ENSG00000124357	NAGK	grey	grey	0.0966655	0.0494362	0.077476	0.126156	0.103267	0.0263713	0.0574763	0.0366134	0.0827304	0.0290788	-0.0302083	0.0460919	0.0485544
ENSG00000124370	MCEE	grey	grey	0.0921335	0.0584208	-0.000254526	0.0440559	0.0785787	0.00635639	0.0709358	0.0819074	0.0813467	0.0258949	-0.0164219	0.0790313	0.0560684
ENSG00000124383	MPHOSPH10	grey	grey	0.0914068	0.05004	0.0118069	0.070239	0.0961145	-0.000112876	0.0604464	0.0360463	0.0922255	0.0352086	-0.0161601	0.063306	0.0538619
ENSG00000124374	PAIP2B	grey	grey	0.0419745	0.0446709	0.00545067	0.00367756	0.0210725	0.0217256	0.0246262	0.0522349	0.0362189	-0.0123353	0.00644161	0.0352656	0.00708666
ENSG00000075292	ZNF638	grey	grey	0.342062	0.204782	-0.0118881	0.190807	0.340586	-0.024477	0.284541	0.278556	0.34084	0.171511	-0.0838722	0.277206	0.26111
ENSG00000135636	DYSF	grey	grey	0.183004	0.114729	0.0856151	0.237415	0.204218	0.0148028	0.08115	0.158473	0.191854	-0.0152396	-0.0241099	0.0681442	0.0159583
ENSG00000003137	CYP26B1	grey	grey	0.000202034	0.149636	0.0319682	-0.0591657	-0.0221807	0.145143	0.0954507	0.0417784	0.00934017	-0.0978042	-0.0287112	0.0231192	-0.0127299
ENSG00000144036	EXOC6B	grey	grey	0.340866	0.116214	-0.0764902	0.0946467	0.298145	-0.0156228	0.23988	0.15774	0.273457	0.257952	-0.0807259	0.346037	0.318217
ENSG00000135638	EMX1	grey	grey	0.132544	0.107529	0.0524755	0.0938362	0.138806	0.0479098	0.129013	0.102424	0.125109	0.0485038	-0.0770606	0.0834214	0.0933056
ENSG00000144040	SFXN5	grey	grey	0.251629	0.186356	0.089058	0.224491	0.270873	0.0170966	0.22699	0.181704	0.237957	0.0850823	-0.0929348	0.161121	0.163408
ENSG00000135631	RAB11FIP5	grey	grey	0.10507	0.021787	0.0560598	0.10418	0.109546	0.0299703	0.0469864	0.0378215	0.0894024	0.0619024	-0.0364796	0.0445272	0.0577164
ENSG00000135632	SMYD5	grey	grey	0.0255444	0.0226405	0.0343217	0.05861	0.0294604	-0.00204612	0.0131591	0.00266504	0.0324899	0.00641377	0.0141598	0.000191568	0.00428898
ENSG00000135617	PRADC1	grey	grey	0.0821093	0.0129555	0.0542473	0.067901	0.0813882	0.0354484	0.0474095	0.0716719	0.0673415	0.0564206	-0.0252401	0.0382906	0.0458062
ENSG00000135624	CCT7	grey	grey	0.0221833	0.00178621	0.0734155	0.0261184	0.0159219	0.0925244	-0.0029206	0.0230184	0.0226091	-0.00474983	-0.0282965	-0.00412365	-0.0062042
ENSG00000163013	FBXO41	grey	grey	0.161844	0.0698838	0.104363	0.177185	0.180776	0.054794	0.110571	0.0828968	0.141533	0.0874089	-0.0626528	0.0734281	0.107204
ENSG00000116127	ALMS1	Module-4	turquoise	0.280302	0.0956933	-0.0208302	0.138291	0.280789	-0.00681462	0.207623	0.129587	0.241939	0.206316	-0.109267	0.242434	0.256643
ENSG00000144034	TPRKB	grey	grey	0.0926474	0.0501881	0.0149863	0.0738135	0.0940499	-0.013309	0.0734292	0.0885406	0.0800466	0.0455308	-0.0315162	0.042092	0.0611446
ENSG00000144048	DUSP11	grey	grey	0.135173	0.0447447	0.0105923	0.0429959	0.11676	0.0237472	0.0932826	0.149225	0.111278	0.0866542	-0.0466673	0.10431	0.111283
ENSG00000124356	STAMBP	grey	grey	0.101875	0.0687216	-0.000200619	0.0311936	0.0804278	0.0147944	0.0860755	0.0441757	0.0743544	0.0456158	-0.0288565	0.0958953	0.0867161
ENSG00000114956	DGUOK	grey	grey	0.071757	0.0459256	0.0402164	-0.0042925	0.0464234	0.0647077	0.0641619	0.0602285	0.0542764	0.0377478	-0.00366462	0.0630404	0.0562412
ENSG00000187605	TET3	Module-4	turquoise	0.329789	0.128221	0.00216847	0.178982	0.334462	0.0171967	0.259606	0.202044	0.282179	0.239976	-0.152003	0.263393	0.29296
ENSG00000163170	BOLA3	grey	grey	0.0826997	0.0280139	0.0545848	0.0883129	0.0885019	0.0199195	0.0515872	0.0117425	0.0700406	0.0530986	-0.0420181	0.0463459	0.0683909
ENSG00000114978	MOB1A	grey	grey	0.0576762	0.0474706	-0.00410806	-0.0144671	0.0329872	0.0427107	0.0487589	0.0811128	0.047591	0.0137471	-0.0111594	0.0702973	0.0448047
ENSG00000188687	SLC4A5	grey	grey	0.130685	0.141331	-0.0259136	0.0319998	0.123269	-0.0147336	0.158169	0.0772092	0.115657	0.055974	-0.0647092	0.143242	0.137691
ENSG00000204843	DCTN1	Module-2	brown	0.0585486	-0.0101673	0.17776	0.153326	0.0781363	0.092523	-0.00257652	-0.0275788	0.0483589	0.0354174	-0.0244551	-0.0217325	0.00679938
ENSG00000284308	C2orf81	grey	grey	0.073778	0.00712258	0.0158689	0.0587809	0.0757688	-0.000749771	0.0444135	0.0201012	0.0563769	0.0682469	-0.0395831	0.0565466	0.0709006
ENSG00000005448	WDR54	grey	grey	0.0559858	0.0138246	0.057482	0.0904956	0.0685445	0.0170236	0.0372343	-0.0035401	0.0434877	0.0381898	-0.033288	0.0256143	0.0445435
ENSG00000239779	WBP1	Module-2	brown	0.0164243	0.00407343	0.0836376	0.077947	0.0191797	0.0164448	-0.00148763	-0.0402275	0.00851594	0.00188893	0.00501319	-0.0108291	0.00366055
ENSG00000115275	MOGS	grey	grey	0.128901	0.064028	0.0887395	0.167656	0.140369	0.0026515	0.0976739	0.0404687	0.104339	0.0797103	-0.0739442	0.0571372	0.101362
ENSG00000135637	CCDC142	Module-4	turquoise	0.103956	0.0300519	0.0437597	0.124512	0.128169	-0.00688447	0.0619353	0.0280477	0.0956758	0.0753147	-0.0415751	0.0557367	0.0731193
ENSG00000115282	TTC31	grey	grey	0.0842101	0.0434945	0.0313206	0.0734765	0.0845658	0.0114448	0.0575558	0.0436977	0.0740871	0.0330377	-0.0224975	0.0539353	0.0471501
ENSG00000115307	AUP1	Module-2	brown	0.0372842	-0.0135347	0.15774	0.172488	0.059513	0.0254631	0.00281028	-0.0461255	0.0309022	0.0170448	-0.00434501	-0.0293211	0.000454769
ENSG00000115317	HTRA2	grey	grey	0.0271785	0.0101339	0.0599793	0.0713456	0.0300317	0.0234912	-0.00154819	0.00552062	0.0304353	-0.0113936	0.00923861	-0.00562246	-0.00684375
ENSG00000159374	M1AP	grey	grey	0.0912138	-0.0391104	-0.00373985	0.0505079	0.0879357	0.000311352	0.0261038	0.0077839	0.0616004	0.114531	-0.0244851	0.0663603	0.0879651
ENSG00000135622	SEMA4F	grey	grey	0.170869	0.0464702	0.023222	0.103493	0.16568	0.024821	0.115754	0.115363	0.1502	0.12814	-0.0793384	0.116905	0.139853
ENSG00000115350	POLE4	grey	grey	0.0323403	0.026302	0.0711139	0.0512942	0.02944	0.0400009	0.00968714	0.0127076	0.0243616	-0.0150717	-0.00420824	0.0107379	0.000427324
ENSG00000270571	AC007681.1	grey	grey	0.0724676	0.0764564	0.0256874	0.0557529	0.0613226	0.0134265	0.0577219	0.0212815	0.0688277	-0.0080754	-0.0303379	0.0683778	0.0388547
ENSG00000115364	MRPL19	grey	grey	0.135443	0.0607623	-0.000500728	0.00660349	0.0988123	0.0622025	0.101847	0.111786	0.101806	0.0931131	-0.0493656	0.127654	0.116298
ENSG00000005436	GCFC2	grey	grey	0.200087	0.0634679	-0.0203692	0.0547626	0.173211	0.0159562	0.157408	0.14294	0.151249	0.16874	-0.0874468	0.173182	0.193331
ENSG00000287474	AC110614.1	grey	grey	0.148761	-0.00311991	-0.0612396	-0.00459154	0.138452	-0.0117455	0.188349	0.078321	0.116617	0.279469	-0.100023	0.16377	0.239763
ENSG00000287172	AC073091.3	Module-1	yellow	0.161162	0.424169	-0.0494137	-0.00650976	0.143191	0.047656	0.335395	0.144148	0.175031	-0.120847	-0.110352	0.243303	0.131357
ENSG00000287749	AC073091.4	grey	grey	0.15026	0.0253402	-0.0869561	-0.0362066	0.122947	-0.0098526	0.148601	0.153304	0.109846	0.19373	-0.0917476	0.151547	0.18671
ENSG00000176204	LRRTM4	Module-9	black	0.252186	-0.134267	-0.161267	-0.00668545	0.234799	-0.0771699	0.194618	0.0164224	0.14659	0.546164	-0.196733	0.318022	0.469252
ENSG00000234653	AC079117.1	Module-7	red	0.136532	-0.0118375	-0.0907178	-0.0623727	0.0994099	-0.0123217	0.0907412	0.290316	0.110237	0.147691	-0.055234	0.126681	0.130127
ENSG00000227088	AC012494.1	grey	grey	-0.0300174	-0.0343535	0.0162023	0.00359867	-0.0342256	-0.00491938	-0.0456569	0.0291745	-0.0251793	-0.0113304	0.0959109	-0.0550612	-0.0655372
ENSG00000066032	CTNNA2	Module-1	yellow	0.248279	0.397576	-0.0950187	0.0419666	0.218006	0.00454083	0.387103	0.144619	0.237834	0.0035666	-0.115187	0.350858	0.261029
ENSG00000224731	AC016716.2	Module-1	yellow	0.0803845	0.103845	-0.0151161	0.00362201	0.0610603	0.0133873	0.100685	0.125103	0.0621759	0.00730371	-0.0326373	0.0884051	0.0651882
ENSG00000162951	LRRTM1	grey	grey	0.0269389	0.0128824	0.02599	0.00858441	0.0166282	0.0416683	0.0146418	0.0210087	0.0206262	0.013384	-0.0145895	0.0178933	0.0277927
ENSG00000163541	SUCLG1	grey	grey	0.150871	0.0942332	0.048312	0.105949	0.141685	0.023885	0.110427	0.135253	0.139177	0.0527173	-0.0341306	0.106796	0.0905981
ENSG00000115423	DNAH6	Module-4	turquoise	0.321738	0.150265	0.0664567	0.263736	0.354539	-0.00554912	0.227244	0.213145	0.307047	0.16223	-0.150928	0.22596	0.239353
ENSG00000186854	TRABD2A	grey	grey	0.0964632	0.167542	0.0486453	0.0800891	0.101356	0.0319913	0.0873598	0.0520035	0.0956695	-0.122415	-0.0378971	0.0861585	-0.00177509
ENSG00000034510	TMSB10	Module-5	blue	-0.136142	-0.0832364	0.244082	-0.10407	-0.174547	0.315507	-0.154755	-0.180519	-0.163296	-0.136838	0.022707	-0.114286	-0.144716
ENSG00000287625	AC022210.2	grey	grey	0.146124	0.0781255	0.0248957	0.0850581	0.138571	-0.00915684	0.0925251	0.1925	0.12455	0.0475003	-0.0451207	0.100894	0.0833626
ENSG00000176407	KCMF1	grey	grey	0.151706	0.105839	-0.0306586	0.00757184	0.115088	0.0370926	0.124712	0.147846	0.116235	0.0640667	-0.0499508	0.150736	0.124063
ENSG00000152284	TCF7L1	grey	grey	0.0571878	0.00759253	0.0453651	0.0769419	0.0744503	0.000180607	-0.000368883	0.0298314	0.0608748	0.0228207	-5.7644e-06	0.00709107	0.016009
ENSG00000152291	TGOLN2	Module-5	blue	0.0152812	0.011288	0.120062	-0.0348233	-0.0172023	0.217728	-0.00196132	0.00369445	-0.015803	-0.0151119	4.15244e-05	-0.00489143	-0.0226008
ENSG00000042445	RETSAT	grey	grey	0.0960632	0.0239705	0.071311	0.125513	0.1115	0.0166926	0.0573685	0.0465891	0.0868511	0.0607994	-0.0412707	0.037358	0.056913
ENSG00000115459	ELMOD3	grey	grey	0.17568	0.040248	0.0400811	0.153773	0.178858	0.00578914	0.115989	0.0522297	0.150164	0.13607	-0.0824049	0.114779	0.14712
ENSG00000168906	MAT2A	grey	grey	0.102219	0.0566639	0.106071	0.0973497	0.0862725	0.0773734	0.0573558	0.143024	0.0865746	0.0238759	0.0101639	0.0315414	0.0392364
ENSG00000115486	GGCX	grey	grey	0.136801	0.0651544	0.0699873	0.128058	0.142152	0.0398199	0.0915781	0.143273	0.12669	0.0597902	-0.0568406	0.0604356	0.0728308
ENSG00000168883	USP39	grey	grey	0.0867194	0.0297768	0.0454634	0.0699421	0.0858356	0.0126971	0.0592898	0.0699669	0.074562	0.048039	-0.0375208	0.0535403	0.0530014
ENSG00000168887	C2orf68	grey	grey	0.061327	0.0540079	-0.0171498	0.0178455	0.0490059	-0.006191	0.0638615	0.0273554	0.0506664	0.0257744	-0.0148477	0.0706005	0.0623945
ENSG00000115525	ST3GAL5	grey	grey	0.148434	-0.0705438	0.0484982	0.0761655	0.13413	0.058914	0.0564615	0.0565729	0.0939401	0.214851	-0.0663895	0.084642	0.147553
ENSG00000068654	POLR1A	Module-4	turquoise	0.218472	0.0665396	0.0492643	0.167418	0.228892	0.0133959	0.146189	0.112883	0.196913	0.150377	-0.0848845	0.145754	0.162031
ENSG00000132300	PTCD3	grey	grey	0.251778	0.106349	0.0997858	0.21704	0.254999	0.0233323	0.18574	0.156508	0.225196	0.156972	-0.108238	0.157604	0.183341
ENSG00000132305	IMMT	grey	grey	0.160343	0.0880638	0.0718578	0.107076	0.146146	0.051785	0.116382	0.154555	0.152808	0.0626913	-0.0566265	0.110502	0.0946859
ENSG00000132313	MRPL35	grey	grey	0.0383509	0.0237819	0.0546708	-0.00189048	0.0227904	0.0821135	0.031301	0.0377552	0.0237467	0.0121463	-0.00985402	0.0235367	0.0144046
ENSG00000068615	REEP1	grey	grey	0.290744	0.163822	0.109157	0.211037	0.292569	0.100409	0.226583	0.148233	0.247305	0.144432	-0.168071	0.201401	0.226612
ENSG00000115548	KDM3A	grey	grey	0.120152	0.0495141	0.0273006	0.0682222	0.119615	0.0223693	0.0875459	0.135133	0.1188	0.081645	-0.023721	0.0684074	0.0842616
ENSG00000115561	CHMP3	grey	grey	0.147962	0.0100663	0.028492	0.0573708	0.133788	0.0554956	0.0969553	0.0310871	0.101851	0.155375	-0.0675855	0.111121	0.145486
ENSG00000228363	AC015971.1	Module-7	red	0.0826405	0.0333923	-0.044428	-0.0271887	0.0592223	-0.0100391	0.069183	0.202634	0.0623963	0.049277	-0.0161801	0.0745766	0.0702965
ENSG00000239305	RNF103	grey	grey	0.102925	0.0535079	0.0170967	0.0146276	0.0807666	0.041807	0.07765	0.101224	0.0722618	0.0647568	-0.0368073	0.0860307	0.0845946
ENSG00000153561	RMND5A	grey	grey	0.121118	0.0853474	0.0228501	0.00144134	0.0890157	0.0784818	0.109772	0.112072	0.0989525	0.0534739	-0.0448074	0.109034	0.0977455
ENSG00000153563	CD8A	grey	grey	0.0869529	0.0330409	0.0326095	0.0746096	0.0859589	0.0181698	0.0491394	0.0561658	0.0628581	0.0394551	-0.0178108	0.0503015	0.0566895
ENSG00000183281	PLGLB1	Module-3	green	0.117009	0.0270694	0.107436	0.189219	0.139128	0.00935821	0.0627247	0.0558312	0.110098	0.0789717	-0.056595	0.0381817	0.0712289
ENSG00000287763	AC068279.2	grey	grey	0.0674634	0.0252883	0.015067	0.0473076	0.0681992	0.00740223	0.0571035	0.0127796	0.055191	0.0407369	-0.0372774	0.0583939	0.0682062
ENSG00000222041	CYTOR	Module-4	turquoise	0.22641	0.0120505	0.00369986	0.13376	0.238174	-0.0232636	0.150554	0.0956967	0.191036	0.231618	-0.126045	0.177949	0.22979
ENSG00000125551	PLGLB2	grey	grey	0.101798	0.0207084	-0.0222882	0.0332342	0.0941742	0.00528043	0.0733109	0.0214756	0.078102	0.0907408	-0.059362	0.0998956	0.112059
ENSG00000172086	KRCC1	grey	grey	0.0926809	0.0451169	-0.00664729	0.0132243	0.0818753	0.0150983	0.0706326	0.0537021	0.0731642	0.0501338	-0.0279207	0.101961	0.0754656
ENSG00000144115	THNSL2	grey	grey	0.0755455	0.00825525	0.0144002	0.0555064	0.074105	0.00736879	0.0441031	0.0227828	0.0612794	0.0633129	-0.0419357	0.0492367	0.0674078
ENSG00000172071	EIF2AK3	grey	grey	0.167364	0.14257	-0.0264092	0.0238496	0.137823	0.0346095	0.170663	0.111277	0.145805	0.0681727	-0.0539725	0.165308	0.154865
ENSG00000153574	RPIA	grey	grey	0.106679	0.0590729	-0.0342765	0.0193893	0.0891	0.0138832	0.0893418	0.0727925	0.0892569	0.0656573	-0.0418032	0.101496	0.0918341
ENSG00000144029	MRPS5	grey	grey	0.184916	0.0642473	0.117269	0.246662	0.212414	0.00597561	0.101055	0.0995235	0.173378	0.101049	-0.0595285	0.0886432	0.107971
ENSG00000144026	ZNF514	grey	grey	0.105807	0.0438847	0.0425396	0.111183	0.113125	0.00172703	0.0652395	0.0625809	0.0949006	0.0580031	-0.0374309	0.0682294	0.0764653
ENSG00000275111	ZNF2	grey	grey	0.0780357	0.0461007	0.00554319	0.0386831	0.0737431	-0.00154637	0.0660037	0.0553886	0.060598	0.0398628	-0.0380515	0.0630315	0.0634144
ENSG00000233757	AC092835.1	grey	grey	0.151008	0.0790375	-0.0184593	0.0555836	0.147052	-0.00746923	0.120485	0.107338	0.145231	0.0836654	-0.0554488	0.146082	0.121328
ENSG00000115041	KCNIP3	grey	grey	0.233476	0.139755	0.131507	0.280222	0.276099	0.032171	0.17058	0.156684	0.229338	0.0849996	-0.0920061	0.103808	0.127024
ENSG00000115042	FAHD2A	Module-3	green	0.133415	0.0270055	0.0914715	0.190479	0.154801	0.00754104	0.0741853	0.0324184	0.105758	0.103861	-0.0667899	0.0492894	0.0920436
ENSG00000232931	LINC00342	Module-4	turquoise	0.338948	0.170592	0.0173102	0.302148	0.393996	-0.0753313	0.262288	0.0258781	0.311316	0.198822	-0.129728	0.291616	0.299478
ENSG00000174501	ANKRD36C	Module-4	turquoise	0.348489	0.241885	0.0518991	0.368503	0.428372	-0.0610146	0.291083	0.220882	0.399023	0.126288	-0.112151	0.234476	0.218256
ENSG00000084090	STARD7	grey	grey	0.110276	0.0564735	0.0462777	0.0645291	0.10543	0.0520226	0.0863222	0.0816261	0.0916656	0.0629896	-0.048914	0.0830922	0.0854756
ENSG00000204685	STARD7-AS1	grey	grey	0.12102	0.0670161	0.00822353	0.0635008	0.113724	0.00783676	0.0921636	0.0677123	0.0939401	0.0540154	-0.0398215	0.0922087	0.0898025
ENSG00000135956	TMEM127	grey	grey	0.0432897	0.00513874	0.0645849	0.0165494	0.0300934	0.104795	0.0260058	0.00927345	0.0161843	0.0322881	-0.0284087	0.0207286	0.0263846
ENSG00000144021	CIAO1	grey	grey	0.210359	0.0757994	0.128342	0.236901	0.230244	0.03155	0.152343	0.1272	0.187449	0.135988	-0.0917445	0.0963917	0.14982
ENSG00000144028	SNRNP200	Module-3	green	0.162008	0.0382971	0.119356	0.232702	0.198899	0.0208351	0.105295	0.0602455	0.152654	0.127693	-0.0861254	0.0493702	0.115371
ENSG00000196843	ARID5A	grey	grey	0.0353268	-0.0455875	-0.00605246	0.0185486	0.0358063	-0.0194353	0.001305	0.0204137	0.0243699	0.0758092	-0.0164422	0.0128117	0.043848
ENSG00000114982	KANSL3	grey	grey	0.188418	0.0178109	0.0380108	0.145047	0.182188	0.00352619	0.0987899	0.164904	0.16892	0.150993	-0.051141	0.10898	0.135809
ENSG00000249715	FER1L5	grey	grey	0.0927961	0.054744	0.0379063	0.101579	0.102635	-0.00296779	0.0596755	0.0709209	0.0908073	0.019934	-0.0306197	0.0520312	0.0406922
ENSG00000114988	LMAN2L	grey	grey	0.123698	0.0593349	0.00929518	0.0745022	0.113969	0.00681164	0.0866857	0.0838185	0.10817	0.0606558	-0.0188537	0.0980797	0.091314
ENSG00000158158	CNNM4	grey	grey	0.13539	0.0764509	0.0333124	0.103572	0.137445	0.0139656	0.127045	0.087584	0.120921	0.0909018	-0.0647557	0.0998402	0.119866
ENSG00000168763	CNNM3	grey	grey	0.0522324	0.0391913	0.0234511	0.04192	0.0534293	0.00586101	0.0501967	0.0574241	0.0532702	0.0190046	-0.00879608	0.0286855	0.0342591
ENSG00000163126	ANKRD23	Module-4	turquoise	0.166628	0.11037	0.0632547	0.170471	0.186188	-0.00723858	0.119573	0.0726659	0.155387	0.0511541	-0.0490052	0.106474	0.102556
ENSG00000213337	ANKRD39	grey	grey	0.0870513	0.0502178	0.0255761	0.0581255	0.0869154	0.00648007	0.0653174	0.0606179	0.091012	0.0375414	-0.0206106	0.0600922	0.0608772
ENSG00000168758	SEMA4C	grey	grey	0.0623807	0.0645016	0.0953553	0.119569	0.0792413	0.0407487	0.050198	0.0812329	0.0715788	-0.0129768	-0.013613	0.00114499	-0.0116918
ENSG00000168754	FAM178B	grey	grey	0.07827	0.0901418	0.0174781	0.0534035	0.0913123	-0.00480341	0.104564	0.111948	0.102016	0.0141048	-0.0168608	0.0555919	0.0529963
ENSG00000144199	FAHD2B	grey	grey	0.0812324	0.0284028	0.0897141	0.136291	0.0927512	0.0189425	0.0499366	0.0389392	0.0788901	0.0434318	-0.0247164	0.0244366	0.0376687
ENSG00000135976	ANKRD36	Module-4	turquoise	0.362649	0.236596	0.0348533	0.339732	0.426373	-0.0503698	0.287754	0.267444	0.403462	0.14112	-0.101662	0.2602	0.238426
ENSG00000277701	AC159540.2	grey	grey	0.0985137	0.0431815	0.0248633	0.1102	0.11126	-0.00817167	0.0562348	0.0373621	0.0981181	0.0359004	-0.0230554	0.063496	0.0548497
ENSG00000230606	AC092683.1	Module-4	turquoise	0.220134	0.107396	0.0801062	0.264899	0.27047	-0.0212452	0.138937	0.013671	0.227789	0.0941989	-0.0795766	0.143383	0.142642
ENSG00000196912	ANKRD36B	Module-4	turquoise	0.206283	0.151394	0.1168	0.318122	0.266521	-0.00630415	0.134967	0.232365	0.270578	0.0260454	-0.0284707	0.0386679	0.0224014
ENSG00000135940	COX5B	Module-2	brown	0.00448004	-0.0122312	0.163606	0.0228846	-0.0179853	0.112648	-0.0268491	-0.0190755	-0.0203678	-0.0189805	0.010201	-0.0128374	-0.0208957
ENSG00000115073	ACTR1B	grey	grey	0.122191	0.0647408	0.110272	0.1662	0.13275	0.0428094	0.0783274	0.0876065	0.107741	0.0357976	-0.0341641	0.0374391	0.0520969
ENSG00000228486	C2orf92	grey	grey	0.0891698	0.0651763	0.0285723	0.102292	0.0997218	-0.0141298	0.0643222	0.0395875	0.0769382	0.0235593	-0.0298647	0.0628252	0.0610512
ENSG00000075568	TMEM131	grey	grey	0.268586	0.146733	-0.0203134	0.0942671	0.235201	0.026205	0.202441	0.156504	0.219304	0.13484	-0.0727032	0.245843	0.206901
ENSG00000040933	INPP4A	Module-4	turquoise	0.377336	0.153578	0.048839	0.229982	0.380746	0.0395759	0.275194	0.220485	0.330349	0.255079	-0.160215	0.288929	0.310644
ENSG00000183513	COA5	grey	grey	0.0577894	0.0324847	0.0568473	0.0541098	0.0564654	0.0425093	0.0385447	0.0565754	0.0533966	0.0154466	-0.0187273	0.0305008	0.0354488
ENSG00000115446	UNC50	grey	grey	0.0919078	0.0569591	0.0346662	0.0431125	0.0777906	0.0406266	0.0711075	0.0896898	0.0790629	0.0310271	-0.0305591	0.0656688	0.060154
ENSG00000071073	MGAT4A	grey	grey	0.171488	0.141359	-0.0290629	-0.00944068	0.128724	0.0575813	0.171827	0.134842	0.142311	0.0671495	-0.0534108	0.188039	0.14552
ENSG00000196872	KIAA1211L	Module-4	turquoise	0.473614	0.101578	0.0816756	0.359416	0.519318	-0.0123858	0.342005	0.247768	0.415219	0.441226	-0.262934	0.323556	0.446601
ENSG00000135951	TSGA10	Module-4	turquoise	0.243408	0.114838	-0.0408322	0.115672	0.254576	-0.0305834	0.202791	0.158555	0.238009	0.171178	-0.0866521	0.212722	0.222519
ENSG00000241962	AC079447.1	Module-4	turquoise	0.248311	0.150646	-0.0212438	0.110417	0.245401	-0.0123861	0.232577	0.123351	0.216587	0.147532	-0.106414	0.232041	0.232391
ENSG00000158411	MITD1	grey	grey	0.109514	0.0458613	0.0107916	0.0659882	0.107285	0.00312537	0.0685214	0.100815	0.094756	0.0562704	-0.02732	0.0805916	0.0858703
ENSG00000185674	LYG2	grey	grey	0.0854186	0.0669031	-0.0166982	0.0163629	0.070526	-0.00438731	0.075392	0.152519	0.0683045	0.0289449	-0.0314485	0.0742033	0.0596357
ENSG00000144214	LYG1	grey	grey	0.063882	0.0432207	-0.012043	0.0148315	0.0565778	-0.00108324	0.0576937	0.115653	0.0655486	0.0284354	-0.0262085	0.0436996	0.0417751
ENSG00000115514	TXNDC9	grey	grey	0.0724407	0.0473174	0.0305962	0.0173087	0.0575345	0.0459075	0.0521959	0.0872486	0.0574205	0.0224073	-0.0248488	0.0613746	0.0415811
ENSG00000158417	EIF5B	grey	grey	0.125836	0.067056	0.0531913	0.118581	0.144839	0.0198707	0.0919342	0.0722188	0.128911	0.060565	-0.0568393	0.0824041	0.0775789
ENSG00000135945	REV1	Module-8	tan	0.231176	0.185011	0.0348254	0.16221	0.23494	0.00381674	0.213516	0.198926	0.287726	0.0797534	-0.0720822	0.177018	0.160968
ENSG00000144218	AFF3	Module-11	pink	0.427216	0.264838	-0.0189853	0.212061	0.411622	0.00405522	0.351518	0.218583	0.369012	0.199055	-0.154501	0.430256	0.347676
ENSG00000170500	LONRF2	grey	grey	0.264841	0.0925231	0.0444154	0.125626	0.240201	0.0892277	0.197604	0.137849	0.210073	0.200746	-0.128487	0.19969	0.226296
ENSG00000115526	CHST10	grey	grey	0.0785083	0.121503	0.0541873	0.0544505	0.0685352	0.0554183	0.0959702	0.0763967	0.0768395	-0.0235819	-0.0148481	0.0585323	0.0421729
ENSG00000170485	NPAS2	Module-4	turquoise	0.330033	0.18459	0.0544737	0.233276	0.335846	0.0272538	0.266258	0.149576	0.280525	0.176971	-0.144826	0.257051	0.265524
ENSG00000071082	RPL31	Module-2	brown	0.0840135	0.0336587	0.075928	-0.0166101	0.0614658	0.10552	0.0629007	0.0137419	0.0563268	0.0565196	-0.0223922	0.0873544	0.0869051
ENSG00000204634	TBC1D8	grey	grey	0.191842	0.178096	0.00731739	0.0930211	0.173067	0.0119392	0.168539	0.148348	0.17676	0.0356852	-0.0531295	0.173446	0.132492
ENSG00000158435	CNOT11	grey	grey	0.129258	0.0696381	0.0316269	0.059851	0.110729	0.0332035	0.0979462	0.120095	0.101534	0.0631611	-0.0571467	0.0994487	0.103454
ENSG00000163162	RNF149	grey	grey	0.269857	0.144055	0.0256562	0.168287	0.259855	0.0111531	0.243783	0.178744	0.227859	0.179185	-0.131582	0.225233	0.251206
ENSG00000175874	CREG2	Module-5	blue	0.0610602	0.0634278	0.124426	-0.0938893	0.0189902	0.33761	0.0992176	0.0455761	0.0311664	0.0325217	-0.121058	0.0480032	0.0567515
ENSG00000196460	RFX8	Module-4	turquoise	0.11851	0.134024	-0.00472245	0.0595856	0.118245	0.00173727	0.163079	0.0688257	0.117726	0.0573896	-0.0794078	0.107847	0.130025
ENSG00000071054	MAP4K4	Module-1	yellow	0.244501	0.217982	0.0188074	0.135516	0.233959	0.0197186	0.263347	0.203488	0.231373	0.116832	-0.0692599	0.216469	0.21904
ENSG00000115598	IL1RL2	Module-1	yellow	0.0751112	0.151993	0.018103	0.0451463	0.0715407	0.0294361	0.119124	0.0809021	0.0845325	-0.0372313	-0.0222434	0.0739957	0.0417273
ENSG00000256637	LINC01965	grey	grey	0.0583211	-0.106459	-0.0707007	-0.0730917	0.0297163	-0.0202859	0.0144051	-0.0681342	0.0107349	0.212542	-0.0163966	0.087913	0.13993
ENSG00000235597	LINC01102	grey	grey	0.163196	0.0267911	-0.104675	-0.0599453	0.130797	-0.034183	0.180485	0.0101264	0.10621	0.250312	-0.0790924	0.208976	0.259846
ENSG00000233639	PANTR1	Module-9	black	0.193432	-0.0420338	-0.0537662	0.0247343	0.181736	-0.0428264	0.141018	0.0429915	0.132064	0.332852	-0.0912932	0.183799	0.276893
ENSG00000269707	AC018730.1	grey	grey	0.164548	0.0919558	-0.00833308	0.052237	0.159883	0.000600759	0.163718	0.0866657	0.146943	0.140288	-0.0725117	0.152814	0.177952
ENSG00000198914	POU3F3	grey	grey	0.0133825	-0.0241536	0.021483	0.00790775	0.0162687	-0.00749368	0.00844244	-0.025161	-0.00280311	0.049774	0.0171255	0.00499078	0.0328659
ENSG00000224509	AC010884.1	grey	grey	0.0556844	0.0189874	-0.00849182	0.0173285	0.0487202	-0.00989345	0.0341683	0.0477955	0.0441495	0.0289815	-0.0128148	0.0531757	0.0387539
ENSG00000135972	MRPS9	grey	grey	0.136899	0.0600933	0.006083	0.0447383	0.11928	0.0202779	0.106205	0.0868437	0.118516	0.0863239	-0.0481766	0.12348	0.118059
ENSG00000135966	TGFBRAP1	grey	grey	0.106219	0.0673754	4.34818e-05	0.0317149	0.0982996	0.0349879	0.0922387	0.0685174	0.102066	0.0456022	-0.0588692	0.0980357	0.08236
ENSG00000135974	C2orf49	grey	grey	0.0652729	0.0492413	-0.00201574	0.00914027	0.0557698	0.0152012	0.0669703	0.070455	0.0542186	0.0321915	-0.0240038	0.0598878	0.0608628
ENSG00000115641	FHL2	grey	grey	0.202756	0.155226	0.0374563	0.107273	0.204294	0.0323559	0.208313	0.196369	0.188423	0.0953628	-0.117497	0.167349	0.175943
ENSG00000071051	NCK2	Module-1	yellow	0.144525	0.274184	-0.0180754	0.0237112	0.119092	0.0384043	0.183594	0.156947	0.151963	-0.0968424	-0.0337328	0.161322	0.0636477
ENSG00000115652	UXS1	grey	grey	0.188273	0.112522	0.000320578	0.0618084	0.164854	0.0335409	0.131024	0.146772	0.163968	0.069251	-0.0657939	0.1621	0.122797
ENSG00000144057	ST6GAL2	Module-1	yellow	0.232956	0.303175	-0.0260336	0.0697032	0.209734	0.0409631	0.266509	0.115647	0.214445	0.0133988	-0.118659	0.264905	0.205092
ENSG00000237880	LINC01885	grey	grey	0.0968251	-0.0110003	0.0561669	0.116843	0.101824	-0.0211163	0.0136366	0.0140419	0.0782449	0.0994985	0.0195655	0.0323829	0.0665801
ENSG00000135968	GCC2	grey	grey	0.219283	0.208171	0.0686839	0.153823	0.221013	0.0457409	0.194894	0.205125	0.222584	0.0168595	-0.0866353	0.172473	0.118678
ENSG00000169756	LIMS1	grey	grey	0.10709	0.125129	-0.012155	0.0343336	0.0859925	0.00997404	0.0935267	0.0560797	0.0794076	-0.00203848	-0.00702888	0.115983	0.07696
ENSG00000153201	RANBP2	grey	grey	0.19686	0.0885057	0.057192	0.127874	0.191407	0.0499225	0.138802	0.242906	0.198237	0.0932958	-0.0536121	0.114028	0.103469
ENSG00000163006	CCDC138	grey	grey	0.210023	0.127449	-0.0165245	0.0809765	0.191096	0.00984325	0.17997	0.150214	0.181888	0.118188	-0.0909993	0.19442	0.179999
ENSG00000172985	SH3RF3	Module-4	turquoise	0.377738	0.132576	0.0334497	0.271248	0.395389	-0.0255687	0.24962	0.14145	0.315917	0.259402	-0.101468	0.272909	0.289727
ENSG00000015568	RGPD5	grey	grey	0.0972764	0.0462206	-0.0192519	0.0226406	0.0874358	-0.00463843	0.0768533	0.109307	0.104998	0.0591075	-0.0336276	0.0866135	0.0806094
ENSG00000204588	LINC01123	grey	grey	0.0751409	0.0664229	0.0545405	0.105672	0.0901432	0.0109451	0.0706215	0.0416651	0.0691633	0.0261054	-0.0413185	0.0434302	0.0520862
ENSG00000144061	NPHP1	grey	grey	0.247469	0.0146517	-0.00566952	0.122342	0.23872	-0.000687696	0.155387	0.106128	0.197743	0.259036	-0.132927	0.190632	0.254925
ENSG00000175701	MTLN	grey	grey	0.0198723	-0.00875372	0.0767745	-0.000109102	0.00590985	0.0869222	0.00174895	0.00714596	0.00342263	0.0126746	-0.00916079	0.0141765	0.0180778
ENSG00000175772	LINC01106	grey	grey	0.104905	0.098069	0.0608376	0.118458	0.120197	0.0313207	0.113088	0.00112088	0.0965041	0.0366849	-0.0723043	0.0859686	0.0971554
ENSG00000172965	MIR4435-2HG	Module-4	turquoise	0.27836	-0.00735683	0.0696114	0.244243	0.302556	-0.00413022	0.120949	0.0962991	0.231895	0.263801	-0.140958	0.171887	0.232407
ENSG00000153107	ANAPC1	grey	grey	0.168965	0.0983663	0.0297041	0.0926461	0.161034	0.0170284	0.13555	0.160669	0.156636	0.0691238	-0.0585327	0.128247	0.118614
ENSG00000153208	MERTK	grey	grey	-0.0208673	0.143446	-0.00759177	-0.0401577	-0.0317283	0.0020055	0.0836131	0.0374947	-0.00494901	-0.103056	0.023173	0.0165538	-0.00906802
ENSG00000153214	TMEM87B	grey	grey	0.136189	0.09703	0.0216381	0.0683302	0.11759	0.0317596	0.106627	0.107173	0.116559	0.050878	-0.0381632	0.116846	0.0982886
ENSG00000144152	FBLN7	Module-9	black	0.108533	-0.109558	-0.0201578	0.0229173	0.109198	-0.0247836	0.0843344	0.0491958	0.0718378	0.287801	-0.0701483	0.0735926	0.187343
ENSG00000144161	ZC3H8	grey	grey	0.176485	0.0295741	-0.0060761	0.106355	0.180359	-0.0239649	0.127899	0.13233	0.166483	0.175564	-0.0577802	0.133257	0.170311
ENSG00000188177	ZC3H6	grey	grey	0.154576	0.101093	-0.0440323	-0.000296848	0.123111	-0.00212489	0.140065	0.121521	0.136645	0.0750244	-0.0443533	0.162594	0.132408
ENSG00000169629	RGPD8	grey	grey	0.148388	0.0268344	-0.0344238	0.0458527	0.136019	-0.00833025	0.104448	0.118678	0.133223	0.146801	-0.0653087	0.122203	0.145649
ENSG00000114999	TTL	grey	grey	0.2225	0.0628495	0.0308233	0.112219	0.205808	0.0410118	0.161593	0.153395	0.1754	0.189027	-0.0922031	0.160942	0.19725
ENSG00000125630	POLR1B	grey	grey	0.104351	0.0559113	0.00722605	0.0541778	0.0880918	0.00858878	0.0721428	0.100604	0.0919265	0.0465124	-0.0249974	0.080433	0.0669729
ENSG00000144136	SLC20A1	Module-1	yellow	0.144563	0.199102	0.0928399	0.126526	0.140507	0.0731155	0.160378	0.196605	0.160057	-0.0244193	-0.0533986	0.092262	0.0641651
ENSG00000125637	PSD4	grey	grey	0.0514288	0.0388203	0.000889695	0.0423161	0.0529987	-0.00348999	0.0414389	0.0167106	0.0375518	0.0129336	-0.0228886	0.0388018	0.0404827
ENSG00000189223	PAX8-AS1	grey	grey	0.0969435	0.0470018	0.048714	0.115263	0.102399	0.0183123	0.071213	0.104076	0.0851035	0.0536552	-0.0282366	0.0520841	0.0660038
ENSG00000234997	AC016745.1	grey	grey	0.0766027	0.0185328	-0.00275153	0.0522623	0.076473	0.00674934	0.0414659	0.0163105	0.063757	0.0351945	-0.0235708	0.0576963	0.0436312
ENSG00000272563	AC016745.2	grey	grey	0.139607	0.0789448	-0.0277018	0.034065	0.117119	0.00910537	0.0858394	0.121492	0.114027	0.0372468	-0.0391783	0.124469	0.0905285
ENSG00000136682	CBWD2	grey	grey	0.125621	0.0598344	-0.0412959	0.0126816	0.0952221	-0.00213027	0.0877872	0.0853978	0.111507	0.0603689	-0.0440094	0.129502	0.0990654
ENSG00000144134	RABL2A	grey	grey	0.195901	0.123848	0.0548742	0.161656	0.197829	0.0265631	0.175363	0.0897839	0.173054	0.0997253	-0.0922443	0.143059	0.158897
ENSG00000115084	SLC35F5	grey	grey	0.206908	0.119801	-0.0177823	0.0388314	0.162682	0.0354026	0.163899	0.210955	0.177669	0.0963005	-0.0566319	0.193001	0.157011
ENSG00000115091	ACTR3	grey	grey	0.0909538	0.0552052	0.0221764	-0.0179625	0.0447921	0.0979856	0.0534293	0.0978165	0.0647494	0.00785541	0.0086725	0.0858542	0.040761
ENSG00000175497	DPP10	Module-1	yellow	0.12714	0.430265	-0.0136619	0.138539	0.110386	-0.0201841	0.181653	0.0800913	0.15654	-0.33829	0.0290613	0.197931	-0.0529219
ENSG00000231538	DPP10-AS3	grey	grey	0.0798177	0.106617	0.0039845	0.0261177	0.0555047	0.0123379	0.0406395	0.167677	0.0732442	-0.0837005	-0.00874646	0.0716765	-0.0210877
ENSG00000286776	AC093610.1	grey	grey	0.109692	0.123821	0.0153772	0.0427851	0.0811444	0.0291405	0.0683233	0.196471	0.0986492	-0.0587522	-0.014547	0.084351	0.00314199
ENSG00000235026	DPP10-AS1	Module-1	yellow	0.131351	0.155785	-0.00620244	0.0430583	0.118253	0.0151217	0.162028	0.113589	0.114713	0.0278486	-0.0705258	0.129776	0.121416
ENSG00000088205	DDX18	grey	grey	0.122232	0.0776195	0.025127	0.0806221	0.122837	0.0379053	0.107035	0.0613093	0.115802	0.0566625	-0.0513412	0.0880177	0.0862823
ENSG00000236255	AC009404.1	grey	grey	0.0751384	0.014829	0.00687991	0.052608	0.0747137	0.00498088	0.0434031	0.0514203	0.0658044	0.0530321	-0.0141172	0.0462199	0.0556091
ENSG00000125633	CCDC93	grey	grey	0.221643	0.0754922	0.0359267	0.143877	0.213938	-4.19825e-05	0.152966	0.0914435	0.17426	0.162399	-0.0568571	0.164299	0.186965
ENSG00000125629	INSIG2	grey	grey	0.0722198	0.0187451	0.0166829	-0.0261763	0.0490164	0.0732582	0.0415666	0.0642904	0.0561518	0.0372286	-0.0154484	0.0634109	0.0479039
ENSG00000186132	C2orf76	grey	grey	0.0931011	0.0296396	-0.0145978	0.00651093	0.0724836	0.00205498	0.0586224	0.0697202	0.0745933	0.0649702	-0.0261975	0.0888024	0.0810709
ENSG00000163075	CFAP221	Module-6	magenta	0.270437	0.269036	0.0270303	0.169792	0.274373	0.0154667	0.3301	0.233348	0.280593	0.0680042	-0.137727	0.232331	0.214372
ENSG00000088179	PTPN4	Module-11	pink	0.338885	0.174974	-0.0731389	0.0771951	0.298479	-0.0054829	0.31179	0.214555	0.276102	0.254212	-0.130478	0.379625	0.334855
ENSG00000115109	EPB41L5	grey	grey	0.199545	0.0757384	-0.00706218	0.0692619	0.166657	0.0138005	0.128769	0.132936	0.172148	0.107946	-0.045126	0.172065	0.150331
ENSG00000224789	AC012363.1	grey	grey	0.0870711	0.0572718	0.0041626	0.0391518	0.0802895	0.00820696	0.0804044	0.0679472	0.0783295	0.0446462	-0.0263203	0.0860671	0.0771697
ENSG00000144118	RALB	grey	grey	0.067569	0.0768463	0.0271567	0.00528712	0.0443863	0.0562559	0.064182	0.0719853	0.0505053	-0.0088029	-0.003801	0.0636992	0.0301628
ENSG00000074054	CLASP1	grey	grey	0.338307	0.11045	-0.0389862	0.102436	0.294022	0.0192718	0.262219	0.220422	0.264925	0.279566	-0.12867	0.311327	0.325256
ENSG00000236859	NIFK-AS1	Module-4	turquoise	0.179011	0.0857598	-0.0150515	0.0973272	0.179609	-0.0221694	0.157289	0.0599609	0.144146	0.13756	-0.0828334	0.167505	0.18818
ENSG00000155438	NIFK	grey	grey	0.0667635	0.0244095	0.0454941	0.0609304	0.0702361	0.0288697	0.0461849	0.048759	0.0700519	0.0393623	-0.0223036	0.0279307	0.0385908
ENSG00000211460	TSN	grey	grey	0.0822721	0.0374582	0.0464716	0.015635	0.0667828	0.0676115	0.0674653	0.0836507	0.0571201	0.0500849	-0.0479244	0.0647825	0.0709712
ENSG00000286481	AC011246.1	grey	grey	0.155306	-0.0966782	-0.0222717	0.0493652	0.143951	-0.0384889	0.0697133	0.16937	0.117817	0.224539	-0.0377776	0.109902	0.140185
ENSG00000228400	AC079154.1	grey	grey	0.0586358	0.122991	-0.0350145	0.0165252	0.0648478	-0.0306871	0.110696	-0.00500349	0.0544009	0.00528208	-0.0592197	0.0836917	0.088973
ENSG00000155052	CNTNAP5	Module-12	greenyellow	0.357593	0.205829	-0.0969272	0.108019	0.358125	-0.0597331	0.415652	0.152277	0.292679	0.388202	-0.187157	0.382454	0.511963
ENSG00000136717	BIN1	Module-3	green	0.0972583	0.0407047	0.236249	0.36529	0.1691	-0.00419985	0.0306392	-0.0196258	0.108725	0.0372458	-0.0155966	-0.0424113	0.0283315
ENSG00000163161	ERCC3	grey	grey	0.164179	0.0821906	0.0843628	0.2004	0.183717	-0.00618884	0.107469	0.0909328	0.151718	0.0697797	-0.0477471	0.0754325	0.091092
ENSG00000286145	AC068282.1	Module-7	red	0.165941	0.0933223	-0.0122171	0.0257772	0.129	0.0245296	0.119152	0.34269	0.142089	0.073054	-0.0552624	0.129217	0.107843
ENSG00000169967	MAP3K2	grey	grey	0.263996	0.130179	-0.00734261	0.107687	0.232447	0.0215139	0.209147	0.187881	0.220881	0.174124	-0.105013	0.235249	0.235593
ENSG00000236682	MAP3K2-DT	grey	grey	0.0677428	0.011357	0.0411069	0.0842624	0.0764986	0.00871562	0.0280459	0.0152524	0.0621197	0.0475444	-0.0333142	0.0346427	0.0455005
ENSG00000163166	IWS1	grey	grey	0.176322	0.0897776	-0.0251754	0.0666635	0.165555	-0.0143374	0.14838	0.106173	0.161822	0.110533	-0.0338174	0.168624	0.154
ENSG00000072163	LIMS2	Module-2	brown	0.0335809	-0.0879183	0.0743468	0.112429	0.0500836	0.00445974	-0.0335453	-0.0561984	0.00356785	0.0979515	-0.00738047	-0.0170105	0.0404374
ENSG00000136709	WDR33	grey	grey	0.218212	0.128343	-0.023034	0.0592042	0.185499	0.0101304	0.190335	0.187918	0.182216	0.131494	-0.0575526	0.210299	0.197101
ENSG00000144231	POLR2D	grey	grey	0.0827136	0.0551369	0.0350974	0.027299	0.0641332	0.057616	0.0575096	0.0641746	0.0665404	0.0242817	-0.0298466	0.0715275	0.057546
ENSG00000144233	AMMECR1L	grey	grey	0.0877761	0.0648634	0.0382117	0.0565777	0.0767536	0.0347632	0.0751347	0.0830763	0.0729719	0.0297943	-0.033721	0.0556257	0.0633005
ENSG00000136715	SAP130	grey	grey	0.18556	0.0898004	0.0298932	0.09792	0.164077	0.0514171	0.142345	0.123258	0.15831	0.106066	-0.0565981	0.149222	0.137468
ENSG00000136731	UGGT1	grey	grey	0.164358	0.0855798	0.0147526	0.0850603	0.153469	0.0207578	0.116181	0.138682	0.147127	0.0737259	-0.0525609	0.11709	0.112349
ENSG00000136720	HS6ST1	grey	grey	0.232105	0.011341	0.134408	0.232969	0.279736	0.0532349	0.142104	0.132099	0.20518	0.253525	-0.14496	0.0944351	0.198818
ENSG00000136699	SMPD4	Module-3	green	0.105805	0.0222502	0.120973	0.2276	0.145431	-0.00211333	0.0474282	0.0786172	0.109772	0.0632594	-0.0254391	0.00618008	0.0412481
ENSG00000152082	MZT2B	Module-2	brown	0.0528125	0.00555371	0.209256	0.10601	0.0562735	0.127931	0.00768632	-0.0268295	0.0284415	0.0234601	-0.0309518	-0.00455201	0.0123228
ENSG00000072135	PTPN18	grey	grey	0.101049	0.0362881	0.0583012	0.14886	0.126448	-0.0188908	0.0789208	0.0453321	0.0954752	0.0745905	-0.0459848	0.0333879	0.079261
ENSG00000178171	AMER3	grey	grey	0.0853504	0.0160734	0.0531135	0.0778339	0.0939204	0.0536767	0.0436613	0.0374076	0.0815756	0.0601527	-0.0454993	0.0390203	0.0479929
ENSG00000136002	ARHGEF4	Module-3	green	0.165835	0.0750477	0.183063	0.311453	0.197004	0.0324386	0.062097	0.0502293	0.14403	0.0338936	-0.0223453	0.0428891	0.0473507
ENSG00000152102	FAM168B	grey	grey	0.142717	0.0753438	0.0560405	0.0344508	0.110458	0.118298	0.10898	0.112589	0.110149	0.0648473	-0.0350229	0.113197	0.0942895
ENSG00000115762	PLEKHB2	Module-5	blue	0.0473968	0.00740016	0.10033	-0.0160236	0.00716064	0.19719	0.00311781	0.0101812	0.00865724	0.00502363	-0.0348697	0.0233232	0.00418608
ENSG00000173272	MZT2A	grey	grey	0.0980176	0.0225304	0.087677	0.118911	0.108155	0.0273757	0.0575215	0.0166258	0.0741024	0.0728884	-0.052765	0.0518764	0.0804664
ENSG00000163040	CCDC74A	grey	grey	0.0714665	-0.00540166	0.0732758	0.11623	0.0899641	0.0228058	0.02902	0.0144465	0.0619181	0.0669862	-0.0146563	0.0163622	0.051432
ENSG00000287151	C2orf27A	grey	grey	0.187183	0.157246	0.0374262	0.12735	0.180323	0.0169664	0.155803	0.149876	0.190065	0.021831	-0.039002	0.147565	0.100803
ENSG00000235615	AJ239322.1	grey	grey	0.074918	-0.00140434	0.031796	0.0735747	0.0707889	0.0166672	0.0123385	0.0283926	0.0512009	0.0460128	-0.0146307	0.0434581	0.0443007
ENSG00000236485	LINC01945	grey	grey	0.0577981	0.00242248	-0.0097569	0.0209997	0.0481592	0.00950674	0.0262984	0.0229827	0.0356216	0.0380045	-0.0366603	0.045189	0.0392392
ENSG00000163046	ANKRD30BL	grey	grey	0.340975	-0.0611379	0.0052959	0.248775	0.346769	-0.0192132	0.108651	0.17892	0.289902	0.31868	-0.097886	0.245232	0.256043
ENSG00000286833	AC097532.3	grey	grey	0.0537721	0.058096	0.00716086	0.020719	0.0514313	0.00720808	0.0611622	0.0405922	0.0474373	0.0125244	-0.0224638	0.0476897	0.0412417
ENSG00000183840	GPR39	grey	grey	0.0886505	0.08726	0.00212197	0.0396412	0.0728005	0.000314311	0.0809786	0.0964826	0.0817528	0.00848473	-0.0017919	0.0772808	0.0519381
ENSG00000176771	NCKAP5	Module-10	purple	-0.0905825	-0.0712976	-0.00106212	-0.0416018	-0.107109	-0.0283613	-0.118189	-0.0565999	-0.0995578	-0.0494029	0.313485	-0.0873783	-0.103304
ENSG00000152127	MGAT5	grey	grey	0.280183	0.0641554	0.0121921	0.130161	0.257535	0.053385	0.169226	0.156978	0.217336	0.20846	-0.0981159	0.217251	0.231444
ENSG00000152128	TMEM163	grey	grey	0.187192	0.177512	0.0362496	0.113071	0.173351	0.0601568	0.139752	0.117369	0.164506	-0.0102489	-0.0527574	0.146856	0.0960769
ENSG00000224043	CCNT2-AS1	grey	grey	0.184421	0.15169	-0.0302784	0.0528459	0.170768	0.0208712	0.19569	0.0713565	0.149662	0.0968734	-0.0836538	0.199166	0.188606
ENSG00000082258	CCNT2	grey	grey	0.202812	0.0891607	0.0257489	0.112345	0.182086	0.0253012	0.137261	0.145156	0.168433	0.116398	-0.0751584	0.145244	0.145455
ENSG00000115839	RAB3GAP1	grey	grey	0.269432	0.128471	0.017144	0.0964181	0.231856	0.067508	0.198888	0.184743	0.213831	0.158478	-0.09749	0.233971	0.227057
ENSG00000121988	ZRANB3	grey	grey	0.291848	0.194148	-0.0322795	0.110044	0.274867	0.0161986	0.281456	0.143926	0.244841	0.186877	-0.156935	0.303574	0.31142
ENSG00000048991	R3HDM1	Module-12	greenyellow	0.390924	0.210726	-0.0077254	0.227232	0.411691	-0.0177065	0.389869	0.15491	0.346743	0.334461	-0.238024	0.373837	0.487231
ENSG00000144224	UBXN4	Module-4	turquoise	0.260176	0.103311	0.0724859	0.231349	0.276887	0.00326918	0.165265	0.136802	0.247664	0.138879	-0.0811343	0.163266	0.174344
ENSG00000076003	MCM6	grey	grey	0.0565022	0.0549045	0.0157113	0.0230654	0.046071	0.0376097	0.0540832	0.0278924	0.0395727	0.0186253	-0.0158853	0.0483489	0.0451826
ENSG00000115866	DARS	grey	grey	0.0895399	0.0535994	0.0203545	0.0168689	0.0704743	0.0418488	0.0658186	0.049842	0.0803452	0.0439941	-0.0359452	0.0770562	0.067661
ENSG00000144229	THSD7B	grey	grey	-0.00368002	0.0269008	0.00186514	0.00475737	-0.0196183	0.005284	-0.0197677	-0.0376919	-0.0176536	-0.0736177	0.0520712	0.022968	-0.0314068
ENSG00000150540	HNMT	Module-1	yellow	0.0813009	0.118769	-0.0289998	0.00402482	0.0625688	0.000102497	0.0962427	0.0440199	0.0764116	-0.0198151	-0.00734519	0.108031	0.0655652
ENSG00000144228	SPOPL	grey	grey	0.151548	0.109634	-0.047818	-0.00988866	0.109073	0.0270692	0.129845	0.134545	0.126517	0.0493335	-0.026399	0.168033	0.122348
ENSG00000168702	LRP1B	Module-1	yellow	0.0923851	0.214374	-0.0313235	0.0768689	0.0431525	-0.0244458	0.00103178	0.0580783	0.0931043	-0.273121	0.125524	0.146864	-0.107643
ENSG00000075884	ARHGAP15	grey	grey	0.021328	0.12567	-0.0130949	-0.031716	-0.00789495	0.0298106	0.0387354	-0.0175318	0.00613917	-0.0821049	0.00328665	0.0573081	0.00243511
ENSG00000121964	GTDC1	Module-11	pink	0.323083	0.210921	-0.124753	-0.0068142	0.25017	0.0298583	0.32043	0.187239	0.239857	0.205549	-0.133541	0.417206	0.350488
ENSG00000169554	ZEB2	grey	grey	0.160391	0.103661	-0.097639	-0.0483491	0.0982276	0.0162471	0.159479	-0.00174445	0.0971099	0.10604	-0.0351189	0.235939	0.192156
ENSG00000226674	TEX41	Module-1	yellow	0.0668592	0.123299	-0.0388515	-0.00258249	0.0436166	0.0083212	0.0629456	0.0526957	0.0656794	-0.0702342	-0.0436767	0.0994796	0.022373
ENSG00000286225	AC079163.2	grey	grey	0.0769307	0.028505	0.00592623	0.0503989	0.0581077	0.0118067	0.00899647	0.0636309	0.048497	-0.0180907	0.00374535	0.0704095	0.00487371
ENSG00000121989	ACVR2A	grey	grey	0.214932	0.200986	-0.052338	-0.0167354	0.153897	0.0526001	0.192868	0.0926782	0.164731	0.0372721	-0.0614152	0.262192	0.185371
ENSG00000115947	ORC4	grey	grey	0.22395	0.132944	-0.0687216	-0.0142622	0.163042	0.030426	0.19046	0.201249	0.181486	0.109889	-0.0589589	0.233083	0.187265
ENSG00000204406	MBD5	Module-11	pink	0.403396	0.25855	-0.0646079	0.17826	0.377626	-0.0380475	0.347543	0.211478	0.356086	0.220597	-0.123802	0.450157	0.361727
ENSG00000135999	EPC2	grey	grey	0.164209	0.144973	-0.0803547	-0.023414	0.127094	0.00094554	0.169692	0.160949	0.149311	0.0626741	-0.0449996	0.194384	0.143278
ENSG00000231079	AC105402.3	grey	grey	0.0844468	0.0618078	-0.00982306	0.0113214	0.0685751	0.00561239	0.0751935	0.152148	0.0708522	0.0310365	-0.0371614	0.0647703	0.0572318
ENSG00000168280	KIF5C	Module-1	yellow	0.348668	0.265543	0.0626974	0.19587	0.340144	0.0810935	0.331837	0.185865	0.308438	0.160744	-0.159257	0.290608	0.295504
ENSG00000150556	LYPD6B	Module-1	yellow	0.0326864	0.382435	-0.0422594	-0.0287904	0.0244343	0.0157891	0.273762	0.0659156	0.074145	-0.171459	-0.0652012	0.116815	0.0656942
ENSG00000168288	MMADHC	grey	grey	0.0436326	0.0184338	0.00573067	-0.0010668	0.0303826	0.0344774	0.0263339	0.0711529	0.0464482	0.019795	-0.020151	0.0295389	0.0237027
ENSG00000231969	AC007364.1	grey	grey	0.0989866	0.0633979	-0.0147954	0.0237964	0.0892723	-0.0118502	0.0825533	0.0674135	0.0867804	0.0485659	-0.0123237	0.103307	0.0931259
ENSG00000080345	RIF1	grey	grey	0.197856	0.0813983	0.0245299	0.101448	0.198184	0.0153321	0.156502	0.176835	0.188707	0.138251	-0.0678737	0.150432	0.167999
ENSG00000183091	NEB	grey	grey	0.0730194	-0.00364893	0.0137313	0.0507641	0.0702762	-0.00571246	0.0262136	0.0572016	0.0665008	0.0494697	-0.0262794	0.0398056	0.0467315
ENSG00000162980	ARL5A	grey	grey	0.146018	0.0391831	0.00403821	0.00291835	0.108727	0.0569616	0.104934	0.118598	0.110131	0.116378	-0.0463097	0.132081	0.125687
ENSG00000182389	CACNB4	Module-1	yellow	0.323139	0.463108	-0.040983	0.0749579	0.275894	0.0752787	0.429183	0.23599	0.298731	0.00877606	-0.147672	0.381726	0.291802
ENSG00000115145	STAM2	grey	grey	0.159327	0.110425	-0.0348557	0.012226	0.125761	0.0215442	0.136534	0.141999	0.129089	0.0694107	-0.0538086	0.166421	0.124285
ENSG00000157827	FMNL2	grey	grey	0.308966	0.196269	-0.0146448	0.154368	0.271912	0.00474181	0.213694	0.228307	0.26806	0.073192	-0.0736701	0.275072	0.177735
ENSG00000196504	PRPF40A	Module-4	turquoise	0.202598	0.0954306	0.0291212	0.138576	0.205727	0.00756885	0.157369	0.136931	0.178984	0.120388	-0.0577059	0.150243	0.147704
ENSG00000177917	ARL6IP6	grey	grey	0.100736	0.0662342	-0.032354	-0.00576907	0.0660084	0.0144379	0.0698399	0.0834965	0.0781564	0.0272377	-0.0190904	0.112105	0.0773314
ENSG00000144278	GALNT13	Module-9	black	0.250515	-0.128248	-0.0794243	0.00405801	0.199773	-0.0236432	0.144674	0.0730982	0.165787	0.46099	-0.0424614	0.247443	0.337519
ENSG00000287900	AC061961.1	grey	grey	0.113572	0.0115283	0.0155292	0.0721986	0.104158	-0.00621361	0.0748872	0.0591546	0.081514	0.126081	-0.0272139	0.083614	0.119436
ENSG00000162989	KCNJ3	grey	grey	0.258838	0.211421	-0.113783	-0.0762614	0.184952	0.0466505	0.296161	0.169847	0.19426	0.173235	-0.113645	0.335769	0.292721
ENSG00000226383	LINC01876	grey	grey	0.055993	-0.0208129	-0.00728249	0.0100927	0.0359929	0.0204433	0.00855617	-0.0187618	0.0189774	0.0549954	0.00434558	0.0574347	0.0426936
ENSG00000153234	NR4A2	grey	grey	0.0283949	-0.0425506	0.0475016	0.0401182	0.00696959	0.0518322	-0.0547477	-0.00807286	-0.00702299	-0.0139947	0.035805	-0.00953744	-0.0252304
ENSG00000115159	GPD2	grey	grey	0.129618	0.0215036	-0.0256802	-0.008795	0.0827037	0.0563255	0.0805222	0.0229845	0.0667865	0.108381	-0.0190433	0.148651	0.125047
ENSG00000123612	ACVR1C	grey	grey	0.131607	-0.155603	-0.0302276	-0.00447987	0.106673	0.00119337	0.0574417	0.0609392	0.0751442	0.315388	-0.0674192	0.114773	0.207178
ENSG00000115170	ACVR1	grey	grey	0.155809	-0.0278818	-0.045255	0.00901216	0.127189	-0.00252142	0.100056	0.103874	0.104123	0.213102	-0.0578058	0.14921	0.186194
ENSG00000007001	UPP2	Module-9	black	0.322589	-0.0425676	-0.0678167	0.0909173	0.295377	-0.029711	0.178687	0.141	0.23094	0.402918	-0.152761	0.293079	0.37049
ENSG00000153237	CCDC148	grey	grey	0.205952	0.0205599	-0.0292452	0.0630972	0.182313	-0.00065182	0.1155	0.0840029	0.159044	0.197224	-0.0685329	0.179284	0.19949
ENSG00000144283	PKP4	grey	grey	0.318851	0.0537082	-0.0120668	0.125301	0.2797	0.0297713	0.197382	0.139374	0.246945	0.278656	-0.092501	0.287905	0.298775
ENSG00000115183	TANC1	Module-1	yellow	-0.0431564	0.140858	-0.0503929	-0.0676309	-0.0559525	-0.0258298	0.0747733	0.0689756	-0.00836998	-0.114934	0.0607618	-0.00125033	-0.0353477
ENSG00000196151	WDSUB1	grey	grey	0.176175	0.136218	-0.0191103	0.0448017	0.14786	0.0246719	0.171103	0.152477	0.145568	0.0713328	-0.0513847	0.184182	0.156036
ENSG00000123636	BAZ2B	grey	grey	0.140244	0.069235	-0.0683011	0.0291102	0.122684	-0.0590171	0.11925	0.0969989	0.135188	0.121744	0.00768246	0.140915	0.149889
ENSG00000226266	AC009961.1	grey	grey	0.109569	0.0614406	-0.0188833	0.0153101	0.0859947	0.00995884	0.100346	0.0367899	0.07792	0.0764508	-0.0454256	0.118413	0.118435
ENSG00000136536	2025-03-07	grey	grey	0.215717	0.112078	-0.00657134	0.0593764	0.178715	0.0310774	0.156525	0.209067	0.177651	0.12016	-0.0518166	0.188261	0.171832
ENSG00000241399	CD302	grey	grey	0.0713173	0.0178665	-0.00453292	6.24861e-05	0.051698	0.00409061	0.0339342	0.144186	0.0629726	0.0387478	-0.00694807	0.0534878	0.0419707
ENSG00000153246	PLA2R1	grey	grey	0.0989209	0.0039446	0.0496372	0.106633	0.104589	0.00399383	0.0177947	0.0862171	0.108194	0.0458516	-0.000539929	0.0301838	0.0267592
ENSG00000153250	RBMS1	Module-1	yellow	0.107697	0.170575	-0.0114247	0.0150233	0.0758102	0.0372048	0.119092	0.129089	0.090567	-0.0505247	-0.0112036	0.119696	0.0390138
ENSG00000136560	TANK	grey	grey	0.131598	0.128968	-0.0484327	-0.00984433	0.0922456	0.00867326	0.12102	0.110397	0.10698	0.0185771	-0.012257	0.158696	0.0964223
ENSG00000115233	PSMD14	grey	grey	0.168978	0.118279	-0.0441341	-0.017488	0.120827	0.0294616	0.144061	0.148597	0.141142	0.0723336	-0.0664591	0.18757	0.142699
ENSG00000136535	TBR1	Module-5	blue	0.0688767	0.118462	0.0460324	-0.0224698	0.0307437	0.141007	0.0795149	0.0824053	0.0514485	-0.0701272	-0.0443485	0.0844605	0.00924113
ENSG00000144290	SLC4A10	Module-11	pink	0.392407	0.250167	-0.0383511	0.126525	0.351889	0.0404039	0.36827	0.278073	0.348724	0.223051	-0.167759	0.417336	0.352129
ENSG00000288091	AC062022.2	grey	grey	0.0898583	0.046528	-0.0385327	-0.0108718	0.0710109	-0.0115931	0.0676965	0.1034	0.070749	0.0411815	-0.0299085	0.0917171	0.0685607
ENSG00000078098	FAP	Module-1	yellow	0.0845127	0.175336	0.0119822	0.0510233	0.0710598	0.0176617	0.1429	0.11514	0.0940539	-0.0587707	-0.01877	0.0836312	0.0466771
ENSG00000115271	GCA	grey	grey	0.11117	0.0627839	0.0291772	0.028303	0.0817545	0.053242	0.0618446	0.130147	0.0925059	0.0267608	-0.0255771	0.0819362	0.0541045
ENSG00000184611	KCNH7	grey	grey	0.291051	0.246332	-0.0484382	0.101231	0.249754	0.0094317	0.226903	0.0918776	0.234169	0.066433	-0.111482	0.32737	0.246636
ENSG00000237750	AC011900.1	Module-7	red	0.137761	0.0999565	-0.0367064	-0.0188432	0.0970234	0.00591188	0.0952986	0.28172	0.113728	0.0171202	-0.0349303	0.129909	0.0850822
ENSG00000182263	FIGN	grey	grey	0.0224619	0.0411291	-0.0158807	-0.0129816	-0.0090813	-0.00311447	-0.0204876	0.0452777	0.0130925	-0.0896461	0.0623214	0.0462147	-0.0511564
ENSG00000115290	GRB14	grey	grey	0.0941366	-0.0422175	0.0124394	0.0913873	0.10857	-0.0117444	0.0110866	0.0214439	0.0894558	0.134208	-0.0398667	0.0461674	0.0939529
ENSG00000082438	COBLL1	Module-1	yellow	0.0779019	0.556936	-0.039684	-0.0221586	0.0628366	0.037682	0.395586	0.148009	0.126022	-0.224985	-0.0967195	0.176252	0.110007
ENSG00000236283	AC019197.1	Module-7	red	0.117868	0.253457	-0.0417175	-0.0106885	0.098255	0.015764	0.199069	0.266658	0.125974	-0.0531782	-0.0569354	0.11274	0.095333
ENSG00000169507	SLC38A11	Module-1	yellow	0.104012	0.464	-0.0323256	0.0276244	0.117526	0.0187608	0.374754	0.185648	0.164797	-0.137967	-0.121606	0.161478	0.134449
ENSG00000153253	SCN3A	grey	grey	0.396667	0.296648	-0.0045985	0.146985	0.361611	0.0600979	0.374842	0.251956	0.354801	0.182737	-0.179249	0.370038	0.350384
ENSG00000136531	SCN2A	grey	grey	0.268407	0.215146	0.0608125	0.104153	0.253274	0.160439	0.237752	0.211314	0.265205	0.0747631	-0.121913	0.21881	0.170222
ENSG00000178662	CSRNP3	grey	grey	0.306201	0.229325	-0.0751795	-0.0119165	0.230066	0.0884905	0.290722	0.152907	0.237323	0.157947	-0.124487	0.358019	0.29644
ENSG00000115339	GALNT3	grey	grey	0.0963845	-0.010462	-0.00645042	0.0255299	0.0830762	-0.009436	0.0528077	0.0928206	0.0672427	0.118507	-0.0349262	0.0771488	0.099745
ENSG00000229195	AC009495.1	grey	grey	0.0622673	0.025681	-0.0154059	0.0029871	0.0469759	-0.0210821	0.035452	0.0689214	0.0425015	0.0332246	-0.0109602	0.0628637	0.0529361
ENSG00000123607	TTC21B	grey	grey	0.268544	0.199174	0.0233603	0.140488	0.248262	0.0306933	0.231987	0.269416	0.258516	0.0781399	-0.0903266	0.210085	0.167766
ENSG00000236107	SCN1A-AS1	Module-7	red	0.0987471	0.324146	-0.0647242	-0.053869	0.0792094	0.0165786	0.279534	0.366759	0.157154	-0.10299	-0.0637525	0.143917	0.0756278
ENSG00000144285	SCN1A	Module-7	red	0.267875	0.28137	0.00856901	0.100512	0.249574	0.0488002	0.355438	0.336971	0.294629	0.113648	-0.13658	0.246476	0.243052
ENSG00000169432	SCN9A	grey	grey	0.120861	0.15117	0.0467498	0.114001	0.119466	0.0377424	0.0933457	0.0486529	0.108807	-0.0377556	-0.0109784	0.0881656	0.0521553
ENSG00000228222	AC073050.1	Module-1	yellow	0.177342	0.242141	-0.0592842	0.0128666	0.140426	-0.0230312	0.23073	0.141103	0.166947	0.0230187	-0.026071	0.225298	0.152373
ENSG00000235335	AC016723.1	grey	grey	0.0927929	0.0650322	-0.0201604	0.0186372	0.0799411	0.0120743	0.070376	0.119879	0.082487	0.0229374	-0.022244	0.0836037	0.0594931
ENSG00000198648	STK39	grey	grey	0.269704	0.073666	-0.00731765	0.0983581	0.233884	0.0495043	0.137965	0.137372	0.211278	0.14337	-0.0875985	0.237326	0.182471
ENSG00000172292	CERS6	grey	grey	0.3442	0.100432	-0.0160736	0.114687	0.301961	0.0730057	0.235609	0.153591	0.279617	0.272105	-0.14307	0.307778	0.322055
ENSG00000163093	BBS5	grey	grey	0.189806	0.0852232	0.0363155	0.119863	0.17812	0.0186875	0.140367	0.136377	0.168464	0.106689	-0.0630293	0.131958	0.129858
ENSG00000239474	KLHL41	grey	grey	0.0651164	0.0305778	0.00458673	0.0334228	0.066969	0.00656384	0.0508972	0.0521317	0.0562443	0.0468232	-0.0448331	0.0422108	0.0575149
ENSG00000138399	FASTKD1	grey	grey	0.246248	0.161509	0.0190416	0.131845	0.232242	0.00618418	0.189626	0.221466	0.23704	0.0760849	-0.0789491	0.191286	0.151465
ENSG00000138398	PPIG	grey	grey	0.143196	0.0694407	0.0316969	0.119437	0.157598	0.00456454	0.118026	0.0712962	0.138211	0.0933301	-0.0490073	0.119187	0.114297
ENSG00000154479	CCDC173	grey	grey	0.0989966	0.00175387	0.0218409	0.0942587	0.113137	-0.00398	0.0615961	0.0474025	0.0933551	0.10252	-0.0323382	0.0528366	0.0903258
ENSG00000213160	KLHL23	grey	grey	0.241061	0.0427994	-0.0232324	0.0729824	0.217657	0.0350366	0.166043	0.0930543	0.178878	0.234218	-0.114567	0.215117	0.246163
ENSG00000138385	SSB	grey	grey	0.100714	0.022827	0.0735574	0.0793929	0.0984175	0.0676008	0.0513878	0.0918133	0.0928165	0.0581176	-0.0323867	0.042338	0.056706
ENSG00000138382	METTL5	grey	grey	0.10862	0.0271116	0.0118099	0.0296112	0.0913428	0.0217625	0.0738824	0.0535698	0.0844663	0.0811028	-0.0282863	0.0990356	0.104546
ENSG00000144357	UBR3	Module-8	tan	0.33435	0.171568	0.0105894	0.185722	0.314253	0.0268101	0.257747	0.284225	0.377098	0.192105	-0.1058	0.260026	0.251226
ENSG00000234350	AC007405.1	grey	grey	0.0248866	0.00889666	0.0145642	0.0270377	0.0207376	-0.00393638	0.0163529	0.0397663	0.0235138	0.0159854	0.0113617	0.010216	0.00506906
ENSG00000128683	GAD1	Module-2	brown	-0.167415	-0.0876153	0.0834927	-0.0540064	-0.18496	0.0143018	-0.153139	-0.101524	-0.170848	-0.118844	0.168679	-0.156176	-0.164867
ENSG00000115806	GORASP2	grey	grey	0.0737797	0.0136268	0.0300491	-0.000189461	0.0497051	0.0656187	0.0381947	0.0476021	0.0458502	0.053346	-0.0327933	0.0496835	0.0534797
ENSG00000198586	TLK1	Module-9	black	0.282617	-0.0839095	-0.00374854	0.133153	0.253102	0.0253244	0.088453	0.151682	0.209841	0.330061	-0.101147	0.202426	0.249481
ENSG00000123600	METTL8	grey	grey	0.117791	0.0211953	-0.0170144	0.0218782	0.0861815	0.0216179	0.0641141	0.0636337	0.0787479	0.0846191	-0.0352171	0.118022	0.103847
ENSG00000115827	DCAF17	grey	grey	0.10369	0.0447538	-0.00977501	0.0119704	0.0754351	0.0175379	0.0736596	0.0978313	0.0794099	0.0478532	-0.0128098	0.0982471	0.0758232
ENSG00000077380	DYNC1I2	grey	grey	0.184436	0.105	0.0147329	0.095778	0.166393	0.0292958	0.118427	0.179455	0.165461	0.0552939	-0.0311146	0.139489	0.101707
ENSG00000115840	SLC25A12	grey	grey	0.359031	0.149037	-0.00234026	0.156011	0.328642	0.0228124	0.279508	0.215797	0.306819	0.245288	-0.141604	0.316553	0.315887
ENSG00000128708	HAT1	grey	grey	0.152634	0.0730902	-0.0123566	0.0407908	0.13108	0.00145786	0.124782	0.225203	0.124378	0.101025	-0.0496795	0.117928	0.134285
ENSG00000172878	METAP1D	grey	grey	0.119677	0.0343876	-0.0237519	0.00655273	0.0901402	0.00894193	0.0887477	0.0691881	0.0936734	0.0930869	-0.020446	0.112472	0.108661
ENSG00000091409	ITGA6	grey	grey	0.0164082	0.0749883	0.00661585	-0.0153319	-0.00407359	0.0187414	0.0101847	0.0335426	0.020374	-0.109144	0.00822517	0.0384611	-0.0536043
ENSG00000152256	PDK1	grey	grey	0.12897	0.0500663	0.00862975	0.029756	0.100591	0.032281	0.0887738	0.11677	0.100186	0.0799079	-0.0178726	0.123037	0.0984645
ENSG00000228016	RAPGEF4-AS1	grey	grey	0.0985506	0.0701319	-0.0190846	0.0258129	0.0793697	-0.00355324	0.0807322	0.0789288	0.0763792	0.0377427	-0.0176461	0.0896576	0.0750096
ENSG00000091428	RAPGEF4	grey	grey	0.354924	0.32259	0.00190781	0.158586	0.315682	0.0498286	0.35035	0.292997	0.324799	0.081537	-0.11571	0.351435	0.244674
ENSG00000091436	MAP3K20	grey	grey	0.0645442	-0.0333975	-0.000616913	0.00216447	0.0444735	0.012055	0.0119347	0.00481692	0.0353548	0.0876749	-0.0101072	0.0654987	0.068996
ENSG00000172845	SP3	grey	grey	0.162049	0.111607	-0.0304864	-0.0164802	0.113975	0.0480492	0.151449	0.143462	0.124629	0.0782453	-0.061581	0.175991	0.145222
ENSG00000138430	OLA1	grey	grey	0.222776	0.133218	-0.0506082	-0.0108148	0.163543	0.061366	0.190713	0.153108	0.172674	0.125034	-0.106825	0.25344	0.206076
ENSG00000138433	CIR1	grey	grey	0.130934	0.102606	-0.00133749	0.0299246	0.115084	0.0254675	0.127213	0.082611	0.108129	0.059124	-0.0540742	0.137222	0.113642
ENSG00000144306	SCRN3	grey	grey	0.159828	0.0714321	0.000513223	0.0535955	0.135295	0.0371096	0.113697	0.0902296	0.127117	0.0832636	-0.0550356	0.136109	0.126163
ENSG00000163328	GPR155	grey	grey	0.248741	0.142466	0.0937488	0.156259	0.228223	0.107968	0.151655	0.172627	0.208285	0.0445235	-0.0698827	0.164393	0.108352
ENSG00000115935	WIPF1	grey	grey	0.00239918	0.00281238	0.0326741	0.0176134	-0.0107304	0.00204538	-0.0319515	-0.00316248	-0.00722481	-0.0323758	0.144533	-0.00720126	-0.0353589
ENSG00000128656	CHN1	Module-5	blue	0.178807	0.0128936	0.0984581	-0.0634394	0.111024	0.323621	0.101659	0.0532999	0.0956617	0.148492	-0.136596	0.172314	0.148743
ENSG00000115966	ATF2	grey	grey	0.214877	0.0520507	-0.0303759	-0.0108134	0.155284	0.0675709	0.14882	0.189567	0.162256	0.17222	-0.0779348	0.198617	0.187577
ENSG00000154518	ATP5MC3	Module-5	blue	-0.00657618	-0.0164297	0.123092	-0.0244788	-0.0291813	0.168552	-0.0347759	0.00891144	-0.0297756	-0.0315993	0.0186336	-0.0297231	-0.0548376
ENSG00000144320	LNPK	grey	grey	0.165906	0.036195	-0.0101589	0.0139403	0.127549	0.0692943	0.105451	0.14771	0.124004	0.119211	-0.070513	0.149772	0.130999
ENSG00000128654	MTX2	grey	grey	0.162479	0.0984277	-0.0362232	-0.0239424	0.10707	0.0586083	0.136515	0.165706	0.122577	0.0723303	-0.0557571	0.179699	0.135684
ENSG00000224577	LINC01117	grey	grey	0.0867179	-0.011987	0.0177145	0.0731815	0.0867479	-0.0077871	0.0194264	0.081135	0.0761322	0.076209	-0.0109486	0.0405973	0.0523454
ENSG00000170144	HNRNPA3	Module-5	blue	0.10054	0.0519456	0.124528	0.0255766	0.0725767	0.159149	0.0574275	0.130408	0.0768473	0.0144322	-0.0131314	0.0431156	0.0231652
ENSG00000116044	NFE2L2	grey	grey	0.082071	0.0581508	0.0058433	0.0446537	0.0666996	0.00492859	0.0646335	0.0768036	0.0859206	0.0248299	0.00288128	0.0660556	0.0535512
ENSG00000018510	AGPS	grey	grey	0.193185	0.0845176	-7.28699e-05	0.0490711	0.155847	0.0493996	0.126564	0.167831	0.159229	0.103528	-0.0394417	0.166009	0.146823
ENSG00000155636	RBM45	grey	grey	0.107758	0.0460142	0.0144257	0.0548989	0.0982099	-0.00277916	0.0668768	0.106015	0.102489	0.0529591	-0.031268	0.0795245	0.064955
ENSG00000079156	OSBPL6	grey	grey	0.321089	0.243842	0.00389394	0.144231	0.30057	0.0373842	0.31909	0.196117	0.285993	0.16734	-0.152591	0.307931	0.300405
ENSG00000223960	CHROMR	grey	grey	0.0822655	0.0572861	-0.0190607	0.000729414	0.0579315	0.0135357	0.0679885	0.0783256	0.0632208	0.0349026	-0.0224721	0.0858723	0.0726309
ENSG00000180228	PRKRA	grey	grey	0.140502	0.0485413	-0.00587359	0.047478	0.121825	0.0211372	0.107804	0.0672679	0.109833	0.102248	-0.0496301	0.124249	0.12618
ENSG00000204311	PJVK	grey	grey	0.0826805	0.110212	0.0270758	0.0681775	0.0816334	0.00990417	0.104877	0.0776328	0.0887813	-0.0083625	-0.0409663	0.0627143	0.0461374
ENSG00000116095	PLEKHA3	grey	grey	0.0874632	0.0346908	0.0108965	-0.0255592	0.0528934	0.0671369	0.0648859	0.0883057	0.0540645	0.0541496	-0.0330184	0.0816288	0.0701521
ENSG00000237298	TTN-AS1	grey	grey	0.262881	0.244313	-0.0735128	0.0419377	0.227949	0.0126512	0.276084	0.166659	0.239683	0.0759362	-0.120328	0.299682	0.22878
ENSG00000155657	TTN	grey	grey	0.082902	0.073271	-0.044365	-0.00811515	0.0559867	-0.000541724	0.0525147	0.179997	0.0735935	-0.0160906	0.00502713	0.0635578	0.0241986
ENSG00000267784	AC010680.1	grey	grey	0.0794011	0.0805691	-0.032588	0.00323523	0.0600841	-0.00140022	0.0810128	0.0559686	0.0759435	0.0123436	-0.02963	0.0945946	0.053978
ENSG00000187231	SESTD1	grey	grey	0.21563	0.146853	-0.0408878	0.0262139	0.168838	0.0361566	0.189956	0.169875	0.172143	0.100242	-0.0767199	0.216798	0.185259
ENSG00000144331	ZNF385B	Module-1	yellow	0.340261	0.441002	-0.04475	0.127357	0.302084	0.0295226	0.403056	0.206082	0.315117	0.00772377	-0.114565	0.376096	0.250795
ENSG00000163510	CWC22	grey	grey	0.144769	0.10373	-0.0185732	0.0540511	0.125607	0.00932101	0.125971	0.123166	0.135602	0.0471695	-0.0386839	0.128724	0.10324
ENSG00000281131	SCHLAP1	Module-1	yellow	0.115815	0.467074	-0.0333496	0.0413928	0.12967	0.00822791	0.407722	0.168374	0.170945	-0.0905787	-0.146953	0.196026	0.18678
ENSG00000170035	UBE2E3	Module-1	yellow	0.158396	0.223759	-0.064368	-0.0463191	0.105048	0.0689937	0.215038	0.0915647	0.126314	0.0405626	-0.0810254	0.228203	0.177172
ENSG00000234663	LINC01934	Module-1	yellow	0.0761597	0.111283	-0.0104907	0.0141888	0.0634636	0.0106747	0.100518	0.0343273	0.0708879	0.0207436	-0.0402474	0.0879758	0.0845999
ENSG00000115232	ITGA4	grey	grey	0.060882	-0.116232	-0.0428558	-0.0200258	0.0414948	-0.0196634	-0.00316072	-0.0117096	0.0172681	0.211394	-0.0266183	0.0484638	0.118049
ENSG00000138434	ITPRID2	grey	grey	0.142344	-0.0171546	0.0367168	0.12844	0.145936	-0.0192703	0.0483039	0.101835	0.117773	0.134268	-0.0329469	0.0794694	0.102854
ENSG00000115252	PDE1A	grey	grey	0.289876	0.300813	-0.0838592	0.0324462	0.22937	0.0330193	0.286111	0.216677	0.251348	0.0162886	-0.107356	0.339512	0.211861
ENSG00000077232	DNAJC10	grey	grey	0.200274	-0.0154963	0.0310752	0.114104	0.185485	0.0282576	0.0921115	0.145926	0.169999	0.197643	-0.0484476	0.122512	0.15689
ENSG00000061676	NCKAP1	grey	grey	0.201861	0.10264	0.00282474	-0.00811838	0.146835	0.10217	0.156269	0.181326	0.161607	0.108562	-0.0818176	0.190833	0.152572
ENSG00000162999	DUSP19	grey	grey	0.0758788	0.0381195	-0.0162613	-0.00308239	0.0573685	0.0163767	0.0655244	0.0575329	0.0593991	0.047425	-0.0338468	0.0884419	0.0740068
ENSG00000163002	NUP35	grey	grey	0.115953	0.0517264	-0.0392592	-0.01022	0.0902197	0.0249379	0.0992483	0.0842939	0.0909491	0.0813186	-0.0414643	0.116728	0.108717
ENSG00000272800	AC021851.1	grey	grey	0.168513	0.0900377	-0.0796147	-0.0198578	0.127278	-0.00793831	0.149761	0.118057	0.133677	0.114605	-0.0529031	0.179889	0.160383
ENSG00000287621	AC021851.2	grey	grey	0.0834266	-0.00904485	-0.0405287	-0.0117065	0.060947	-0.0168827	0.0666211	0.0430646	0.0593593	0.117207	-0.030207	0.0935387	0.105054
ENSG00000170396	ZNF804A	Module-9	black	0.186632	-0.215618	-0.0883525	-0.0120797	0.135431	-0.0268987	0.0265243	-0.0152317	0.0848688	0.392749	-0.0482397	0.180041	0.263099
ENSG00000231646	FSIP2-AS1	grey	grey	0.127764	0.0281674	0.00940529	0.0786501	0.12066	-0.00733184	0.0573996	0.069834	0.116438	0.0733163	-0.0222312	0.0954131	0.087483
ENSG00000237877	LINC01473	grey	grey	0.189426	0.0869088	-0.056239	0.0346743	0.155567	-0.0242696	0.141984	0.10581	0.155939	0.114862	-0.0274924	0.20249	0.160985
ENSG00000065548	ZC3H15	grey	grey	0.112855	0.01831	0.0631564	0.0814699	0.113881	0.0611147	0.0577263	0.0911386	0.0979315	0.07646	-0.0502928	0.064145	0.0682948
ENSG00000138448	ITGAV	grey	grey	0.0618001	-0.0686695	0.00178665	0.00504748	0.0361861	0.00696967	-0.00670356	0.0519491	0.0331016	0.116075	0.0308433	0.0337252	0.0546443
ENSG00000144369	FAM171B	Module-5	blue	0.189329	0.118209	-0.00815648	-0.0703529	0.11237	0.160888	0.167185	0.147721	0.132448	0.0932275	-0.0927766	0.204953	0.163883
ENSG00000224063	AC007319.1	grey	grey	0.0663631	0.0341729	-0.0189417	0.0147916	0.0508144	-0.0152926	0.044609	-0.00298708	0.0496526	0.0347946	-0.000301094	0.0692201	0.0577586
ENSG00000064989	CALCRL	grey	grey	0.0787582	-0.0409386	-0.024985	-0.0152008	0.0378513	-0.00658926	0.0265027	0.0407837	0.0509008	0.102003	0.0421986	0.0722277	0.0549248
ENSG00000231689	LINC01090	grey	grey	0.0666032	-0.0805589	0.0283589	0.0779312	0.0826396	-0.0155294	-0.00631415	0.0649961	0.0583413	0.140789	-0.0450623	-0.00910679	0.0592073
ENSG00000144366	GULP1	Module-9	black	0.23195	-0.138702	-0.0276019	0.084867	0.228633	0.00598187	0.0880287	0.0199377	0.145212	0.425777	-0.158934	0.177663	0.309018
ENSG00000204262	COL5A2	grey	grey	0.0595047	0.00928001	0.111343	0.174707	0.103767	0.00111677	0.00849689	0.056816	0.102846	0.0573617	-0.0629886	-0.0333707	0.0358509
ENSG00000115368	WDR75	grey	grey	0.151578	0.0937858	0.0377189	0.126999	0.158743	0.00663533	0.116602	0.138399	0.155042	0.0468181	-0.0385806	0.0866345	0.0833423
ENSG00000138381	ASNSD1	grey	grey	0.0620817	0.0494815	0.0254249	0.0313217	0.0534042	0.0329622	0.056904	0.042441	0.0634164	0.0157872	-0.014398	0.0511755	0.0376033
ENSG00000151687	ANKAR	grey	grey	0.185468	0.0668399	-0.0406338	0.0420654	0.1515	-0.0102392	0.138874	0.128971	0.143276	0.123527	-0.0412716	0.179427	0.154496
ENSG00000128694	OSGEPL1	grey	grey	0.0530761	0.0570444	-0.0248849	-0.0108841	0.0350784	-0.00665981	0.0568802	0.0878104	0.0485016	0.0032238	-0.0113214	0.0570701	0.0288538
ENSG00000128699	ORMDL1	grey	grey	0.16566	0.0924147	0.0815729	0.154814	0.165816	0.0154831	0.115806	0.17215	0.168663	0.0581286	-0.031969	0.0844647	0.0881176
ENSG00000064933	PMS1	grey	grey	0.207155	0.117477	0.00583092	0.0887277	0.184745	-0.00274522	0.159305	0.188423	0.189394	0.091804	-0.045401	0.17599	0.15115
ENSG00000187699	C2orf88	Module-7	red	0.127395	0.0780638	-0.024833	-0.0121064	0.0930984	0.0096582	0.0855896	0.249686	0.102301	0.0363676	-0.0275976	0.109805	0.0779653
ENSG00000198130	HIBCH	grey	grey	0.249143	0.117364	-0.00156348	0.0970812	0.21183	0.0120738	0.175826	0.131291	0.202657	0.134675	-0.0442961	0.217813	0.195729
ENSG00000151689	INPP1	grey	grey	0.113771	0.086707	0.0563568	0.107243	0.105799	0.0205867	0.0847409	0.115555	0.103265	0.0212685	-0.0249361	0.0599907	0.0455248
ENSG00000151690	MFSD6	Module-5	blue	0.0985012	0.0643502	0.0462851	-0.00793674	0.0640092	0.124939	0.0647078	0.0911249	0.0808831	-0.0041552	-0.0316261	0.0901603	0.0308039
ENSG00000233654	AC108047.1	grey	grey	0.0926217	0.0813785	-0.00996618	0.0121705	0.0701545	0.0103048	0.0869092	0.0602125	0.0805962	0.0178299	-0.0157501	0.0983775	0.0709342
ENSG00000284052	AC006460.2	Module-1	yellow	0.0993903	0.126471	-0.00127328	0.0234297	0.0640524	0.035912	0.0874976	0.116551	0.0950281	-0.0505216	0.0121022	0.102224	0.0205192
ENSG00000138386	NAB1	grey	grey	0.141881	0.148208	0.0251759	0.0644474	0.114426	0.038271	0.11677	0.173337	0.135363	-0.0381476	-0.019771	0.135679	0.0429141
ENSG00000115419	GLS	Module-7	red	0.316959	0.188298	0.0361854	0.111931	0.268203	0.0940221	0.269465	0.362127	0.296185	0.155767	-0.117886	0.25831	0.232385
ENSG00000115415	STAT1	grey	grey	0.0507466	-0.00964065	0.0449699	0.0221535	0.039318	0.0605543	0.0110739	0.0734746	0.030367	0.0393989	0.00213377	0.0207206	0.0215486
ENSG00000138378	STAT4	grey	grey	0.158887	0.0574069	0.00683597	0.0645957	0.138875	-0.000922457	0.129324	0.176902	0.151566	0.118285	-0.0187084	0.118895	0.118187
ENSG00000128641	MYO1B	Module-1	yellow	0.12185	0.163008	-0.0212247	0.00595455	0.107238	0.0158449	0.207146	0.156556	0.127278	0.0689819	-0.0998394	0.138791	0.152651
ENSG00000233766	AC098617.1	grey	grey	0.103607	0.0598181	-0.0171429	-0.0177697	0.0617117	0.0147917	0.0430973	0.19882	0.0686847	-4.2482e-05	-0.0153829	0.0962521	0.0427824
ENSG00000144339	TMEFF2	grey	grey	0.253259	0.172332	-0.0415417	0.0542983	0.183823	0.0316555	0.152916	0.154187	0.190196	0.0325953	-0.0242764	0.274553	0.143527
ENSG00000225539	LINC01821	Module-1	yellow	0.150201	0.340636	0.00954741	0.118325	0.157805	0.0290074	0.219418	0.0545683	0.153908	-0.108704	-0.0975294	0.179259	0.098083
ENSG00000196950	SLC39A10	grey	grey	0.212814	0.167718	0.0127511	-0.00569767	0.156339	0.175804	0.199541	0.188926	0.169807	0.0778631	-0.129062	0.211074	0.171403
ENSG00000118997	DNAH7	Module-4	turquoise	0.247143	0.116988	0.00620147	0.137308	0.240991	0.0205356	0.199342	0.165388	0.20072	0.192572	-0.145576	0.211443	0.23964
ENSG00000138411	HECW2	Module-12	greenyellow	0.372935	0.182149	-0.0686405	0.0879922	0.313401	0.0198741	0.320158	0.196915	0.297065	0.276109	-0.15097	0.38102	0.406347
ENSG00000119041	GTF3C3	grey	grey	0.123767	0.0508671	0.0289639	0.0712679	0.116325	0.0233145	0.0825833	0.127233	0.116948	0.0606328	-0.0298266	0.0808337	0.0699493
ENSG00000197121	PGAP1	grey	grey	0.0822443	0.0208742	0.0444829	0.0178826	0.0422822	0.0992975	0.00975857	0.0652512	0.0500593	0.0232305	0.0195918	0.0594214	0.0226222
ENSG00000065413	ANKRD44	Module-10	purple	0.0293671	0.0459897	0.0124738	0.0173445	0.0164408	-0.00827785	0.0183822	0.00527426	0.0179744	-0.0106743	0.119497	0.0151351	0.00681803
ENSG00000115524	SF3B1	grey	grey	0.194223	0.112678	0.159532	0.269684	0.226403	0.0334554	0.135421	0.167852	0.213188	0.0710487	-0.0539757	0.0661603	0.0899124
ENSG00000115520	COQ10B	Module-5	blue	0.0525161	0.0150411	0.0469145	0.00141864	0.0320615	0.0893026	0.0244873	0.0463434	0.0320004	0.0233954	-0.0144862	0.0369934	0.0234796
ENSG00000144381	HSPD1	grey	grey	0.105909	0.0469901	0.109084	0.0903483	0.103174	0.0852771	0.0493446	0.128922	0.110499	0.0256266	-0.00832468	0.0216457	0.0257081
ENSG00000115541	HSPE1	grey	grey	0.0321976	0.0179748	0.0806943	0.00573446	0.0109453	0.078961	0.0101244	0.0498229	0.0186886	-0.0146597	0.02424	0.012237	-0.0104547
ENSG00000115540	MOB4	grey	grey	0.0573804	0.0452258	0.001809	-0.0399014	0.027937	0.0654351	0.0460213	0.0785472	0.0289477	0.0152367	-0.0249269	0.0650449	0.0433344
ENSG00000222017	AC011997.1	Module-4	turquoise	0.174044	0.0522814	0.0203716	0.1071	0.174301	-0.0139824	0.123049	0.0720386	0.13586	0.135701	-0.0829586	0.145238	0.168049
ENSG00000115896	PLCL1	grey	grey	0.22365	0.194839	-0.0645763	0.0289522	0.195295	0.0040418	0.251698	0.13216	0.202411	0.135175	-0.0998934	0.252693	0.256049
ENSG00000236653	LINC01923	grey	grey	0.135413	0.0523571	-0.0646219	-0.0104852	0.112399	0.00932491	0.143769	0.0241815	0.086128	0.147619	-0.0924544	0.161818	0.185789
ENSG00000225421	AC019330.1	grey	grey	0.0793983	0.139716	-0.0353709	-0.00753922	0.0607834	0.0240217	0.137888	0.007806	0.0596177	0.00376746	-0.0544467	0.12302	0.105084
ENSG00000231557	AC020718.1	grey	grey	0.0988293	-0.00433108	-0.0438935	-0.0168561	0.0902981	0.00860254	0.0848063	0.0320331	0.0741958	0.14415	-0.0691686	0.110769	0.130691
ENSG00000119042	SATB2	Module-11	pink	0.35857	0.233439	-0.0933896	0.0275358	0.292171	0.0605519	0.362762	0.158311	0.272373	0.266645	-0.187998	0.432817	0.408468
ENSG00000225953	SATB2-AS1	grey	grey	0.064426	0.0541577	0.0498101	0.0323607	0.0560527	0.079929	0.0668579	-0.00522214	0.0401089	0.0340792	-0.0648299	0.0530868	0.0721455
ENSG00000226124	FTCDNL1	grey	grey	0.15492	0.116849	-0.0366201	0.0216148	0.124171	0.00869279	0.135771	0.118821	0.127158	0.0590956	-0.0727928	0.16058	0.128024
ENSG00000232732	AC097717.1	grey	grey	0.0809804	-0.00145869	0.00910671	0.0528413	0.0739344	0.00390951	0.0351289	0.038549	0.0552806	0.0788325	-0.0322496	0.0555443	0.0715853
ENSG00000178074	C2orf69	Module-5	blue	0.0669541	0.0379181	0.00414974	-0.0252845	0.0399897	0.0607773	0.0549095	0.0633628	0.0439121	0.0325762	-0.0413644	0.0604674	0.0538481
ENSG00000162971	TYW5	grey	grey	0.142959	0.0309462	0.0292927	0.0864742	0.124697	0.0126841	0.0778256	0.114573	0.113306	0.0989651	-0.0271863	0.0993901	0.103315
ENSG00000162972	MAIP1	grey	grey	0.11635	0.0628057	-0.0290704	-0.00794696	0.0865517	-0.000916525	0.101113	0.111149	0.0902922	0.0805899	-0.0411189	0.122798	0.114963
ENSG00000196141	SPATS2L	Module-6	magenta	0.270783	0.273434	-0.0219057	0.0671498	0.248521	0.048317	0.394845	0.162185	0.238803	0.181878	-0.197487	0.304574	0.338514
ENSG00000287299	AC012459.1	Module-7	red	0.104205	0.123639	-0.0389146	-0.0156659	0.0868423	0.00464755	0.134162	0.250489	0.107168	0.0290927	-0.0580332	0.096915	0.0930676
ENSG00000155729	KCTD18	grey	grey	0.095325	0.0362436	0.0182461	0.0457606	0.0821323	0.0209177	0.0615747	0.0687155	0.0774729	0.0552908	-0.0172324	0.068074	0.0706347
ENSG00000163535	SGO2	grey	grey	0.0663201	0.0248472	-0.023785	0.0074037	0.0553176	-0.00296117	0.0467017	0.027534	0.04641	0.0499136	-0.0276944	0.0618413	0.0567812
ENSG00000082153	BZW1	Module-5	blue	0.0401397	0.0471733	0.0990226	-0.0191612	0.00850146	0.173887	0.028269	0.0282422	0.0191403	-0.0300427	-0.0191596	0.0306637	-0.00296124
ENSG00000013441	CLK1	grey	grey	0.106409	0.0465631	0.0556652	0.123348	0.107528	-0.0224316	0.0475746	0.19065	0.11311	0.0104093	0.0262298	0.0464359	0.02927
ENSG00000240344	PPIL3	grey	grey	0.120907	0.0669289	0.036524	0.0849755	0.109325	0.0218579	0.0930797	0.111813	0.104084	0.0460561	-0.0151564	0.0789901	0.0744081
ENSG00000196290	NIF3L1	grey	grey	0.0549701	0.0281225	0.0341339	0.0296488	0.0451203	0.0500176	0.0418309	0.0400958	0.0366641	0.0319512	-0.0109979	0.033632	0.0452914
ENSG00000115942	ORC2	Module-4	turquoise	0.254555	0.140561	-0.00530498	0.125455	0.238722	-0.0010097	0.211746	0.192233	0.221532	0.143075	-0.0967206	0.219435	0.213124
ENSG00000183308	AC005037.1	Module-7	red	0.100742	0.0592029	-0.0177764	0.0166586	0.0823152	-0.00965821	0.0764612	0.19531	0.0908667	0.0443043	-0.0297968	0.0784131	0.0780694
ENSG00000155744	FAM126B	grey	grey	0.261197	0.10019	-0.0378696	0.0448307	0.221978	0.0526021	0.218112	0.205938	0.216148	0.206771	-0.123993	0.256659	0.261434
ENSG00000119013	NDUFB3	grey	grey	0.000614043	-0.000135784	0.0745304	-0.0193721	-0.0169468	0.0885851	-0.00463172	0.00626364	-0.0203291	-0.0182987	0.00398998	-0.00314809	-0.0164442
ENSG00000003402	CFLAR	grey	grey	0.100656	-0.0765053	-2.10743e-05	0.0584443	0.0973371	-0.0192496	0.0241476	0.0231889	0.0633024	0.155941	-0.0157211	0.0767682	0.113345
ENSG00000155749	FLACC1	Module-4	turquoise	0.195736	0.0761949	0.0186892	0.154428	0.213183	-0.0449809	0.137991	0.0620189	0.176854	0.138792	-0.070492	0.146633	0.175017
ENSG00000115993	TRAK2	grey	grey	0.211169	0.148192	-0.0144886	0.0488673	0.17293	0.0377125	0.174995	0.140697	0.182196	0.0781474	-0.0634792	0.210866	0.164134
ENSG00000082146	STRADB	grey	grey	0.138027	0.0876693	-3.81555e-05	0.0247126	0.104649	0.0272655	0.0993008	0.189549	0.105418	0.0404894	-0.0432128	0.112267	0.0793943
ENSG00000155754	C2CD6	grey	grey	0.0842078	0.0524216	-0.0302776	0.00556377	0.069855	-0.0132548	0.0801553	0.0803415	0.0635887	0.060182	-0.0436129	0.0881369	0.0893543
ENSG00000155755	TMEM237	grey	grey	0.108282	0.0863861	0.0402626	0.0538086	0.100737	0.066999	0.100992	0.115871	0.10393	0.0349552	-0.0683857	0.0817814	0.0737056
ENSG00000082126	MPP4	grey	grey	0.107371	0.0667125	-0.00576417	0.0601889	0.104962	-0.00858041	0.0857719	0.114792	0.0979914	0.0421281	-0.0433925	0.0750065	0.0807274
ENSG00000003393	ALS2	Module-7	red	0.227648	0.247152	0.0304269	0.106725	0.222571	0.0474732	0.264473	0.249293	0.243148	0.0410477	-0.114637	0.192752	0.168176
ENSG00000182329	KIAA2012	Module-9	black	0.20879	-0.115518	-0.0213578	0.0957836	0.211954	-0.032126	0.108354	0.0644903	0.131776	0.402152	-0.137982	0.154561	0.288659
ENSG00000116030	SUMO1	Module-5	blue	0.081874	0.0347556	0.0223413	-0.0335779	0.0494287	0.106029	0.0637878	0.114446	0.0504154	0.0510103	-0.0398267	0.078196	0.0645281
ENSG00000055044	NOP58	grey	grey	0.177054	0.0904561	0.0499148	0.168496	0.193523	-0.00549172	0.138859	0.127966	0.172994	0.0957707	-0.0629984	0.106027	0.122274
ENSG00000204217	BMPR2	grey	grey	0.331118	0.224239	0.0397114	0.183118	0.313966	0.0448043	0.277352	0.18	0.283351	0.144794	-0.119216	0.299451	0.278881
ENSG00000138439	FAM117B	grey	grey	0.180257	0.144416	-0.02361	0.0286201	0.153404	0.0179247	0.177305	0.118346	0.155084	0.0791464	-0.0576446	0.19365	0.161053
ENSG00000163596	ICA1L	Module-4	turquoise	0.365569	0.202766	0.0090911	0.206464	0.356452	-0.000969567	0.317468	0.172778	0.317006	0.232451	-0.172791	0.332424	0.34054
ENSG00000138442	WDR12	grey	grey	0.168276	0.0948416	0.0358786	0.0784876	0.148926	0.0412238	0.121169	0.181551	0.158715	0.072919	-0.0572638	0.125298	0.112528
ENSG00000138380	CARF	grey	grey	0.161126	0.0888911	0.00482054	0.0391709	0.135282	0.0555697	0.131899	0.0994879	0.132678	0.0931431	-0.0735714	0.156447	0.146493
[truncated: 10,969 more rows]

## Sheet: Data9
Supplementary source data 9. Enrichment on the module genes in ENs
Term	Overlap	P.value	Adjusted.P.value	Old.P.value	Old.Adjusted.P.value	Odds.Ratio	Combined.Score	Genes	db	module
axon extension involved in axon guidance (GO:0048846)	2/8	0.000679555	0.18314	0	0	67.6667	493.566	ALCAM;SLIT1	GO_Biological_Process_2021	Module-1
neuron projection extension involved in neuron projection guidance (GO:1902284)	2/8	0.000679555	0.18314	0	0	67.6667	493.566	ALCAM;SLIT1	GO_Biological_Process_2021	Module-1
synaptic transmission, GABAergic (GO:0051932)	2/11	0.00132184	0.194171	0	0	45.1043	298.984	GABRG3;GABRG1	GO_Biological_Process_2021	Module-1
regulation of neuron projection development (GO:0010975)	5/165	0.00144097	0.194171	0	0	6.49342	42.4828	PTK7;DCC;SPOCK1;CTNNA2;TOX	GO_Biological_Process_2021	Module-1
heparan sulfate proteoglycan metabolic process (GO:0030201)	2/21	0.00488539	0.235279	0	0	21.3545	113.638	HS3ST3B1;HS3ST4	GO_Biological_Process_2021	Module-1
long-term synaptic potentiation (GO:0060291)	2/21	0.00488539	0.235279	0	0	21.3545	113.638	SLC24A2;TSHZ3	GO_Biological_Process_2021	Module-1
protein mannosylation (GO:0035268)	2/22	0.0053565	0.235279	0	0	20.2857	106.083	DPY19L1;TMTC2	GO_Biological_Process_2021	Module-1
neuron projection morphogenesis (GO:0048812)	4/140	0.00536814	0.235279	0	0	6.05515	31.6519	CNTNAP2;ALCAM;DCC;CTNNA2	GO_Biological_Process_2021	Module-1
transcription initiation from RNA polymerase II promoter (GO:0006367)	4/140	0.00536814	0.235279	0	0	6.05515	31.6519	RARB;RORA;RORB;ESR1	GO_Biological_Process_2021	Module-1
axon extension (GO:0048675)	2/24	0.00635855	0.235279	0	0	18.4397	93.2672	ALCAM;SLIT1	GO_Biological_Process_2021	Module-1
anterograde trans-synaptic signaling (GO:0098916)	5/244	0.00763793	0.235279	0	0	4.32966	21.1055	GRM3;CACNB4;KCNQ3;GABRG3;GABRG1	GO_Biological_Process_2021	Module-1
positive regulation of muscle cell differentiation (GO:0051149)	2/27	0.00800811	0.235279	0	0	16.2245	78.3205	NRG1;CTNNA2	GO_Biological_Process_2021	Module-1
DNA-templated transcription, initiation (GO:0006352)	4/168	0.0100885	0.235279	0	0	5.01423	23.0472	RARB;RORA;RORB;ESR1	GO_Biological_Process_2021	Module-1
central nervous system neuron differentiation (GO:0021953)	2/34	0.0125125	0.235279	0	0	12.6709	55.5117	SPOCK1;TOX	GO_Biological_Process_2021	Module-1
glycosaminoglycan biosynthetic process (GO:0006024)	3/97	0.0127385	0.235279	0	0	6.51656	28.4326	HS3ST3B1;CHSY3;HS3ST2	GO_Biological_Process_2021	Module-1
regulation of postsynaptic membrane potential (GO:0060078)	2/35	0.013228	0.235279	0	0	12.2863	53.1436	GABRG3;GABRG1	GO_Biological_Process_2021	Module-1
regulation of mRNA processing (GO:0050684)	2/36	0.0139609	0.235279	0	0	11.9244	50.9349	KHDRBS2;KHDRBS3	GO_Biological_Process_2021	Module-1
negative regulation of I-kappaB kinase/NF-kappaB signaling (GO:0043124)	2/40	0.0170632	0.235279	0	0	10.667	43.4237	RORA;ESR1	GO_Biological_Process_2021	Module-1
chemical synaptic transmission (GO:0007268)	5/306	0.018792	0.235279	0	0	3.427	13.62	GRM3;CACNB4;KCNQ3;GABRG3;GABRG1	GO_Biological_Process_2021	Module-1
axon guidance (GO:0007411)	4/203	0.0189766	0.235279	0	0	4.125	16.3538	ALCAM;DCC;SLIT1;UNC5D	GO_Biological_Process_2021	Module-1
cellular response to retinoic acid (GO:0071300)	2/43	0.0195638	0.235279	0	0	9.88502	38.8884	PTK7;RORB	GO_Biological_Process_2021	Module-1
regulation of synaptic transmission, glutamatergic (GO:0051966)	2/46	0.022208	0.235279	0	0	9.20965	35.0639	GRM3;TSHZ3	GO_Biological_Process_2021	Module-1
regulation of synapse assembly (GO:0051963)	2/47	0.0231206	0.235279	0	0	9.00454	33.9204	IL1RAPL2;SLIT1	GO_Biological_Process_2021	Module-1
polyol metabolic process (GO:0019751)	2/47	0.0231206	0.235279	0	0	9.00454	33.9204	INPP4B;ITPK1	GO_Biological_Process_2021	Module-1
potassium ion transport (GO:0006813)	3/122	0.0233356	0.235279	0	0	5.14104	19.3189	SLC24A2;KCNH5;KCNQ3	GO_Biological_Process_2021	Module-1
inositol phosphate metabolic process (GO:0043647)	2/48	0.0240483	0.235279	0	0	8.80834	32.8348	INPP4B;ITPK1	GO_Biological_Process_2021	Module-1
cellular response to lipid (GO:0071396)	4/219	0.0242647	0.235279	0	0	3.81492	14.1867	PTK7;RORA;RORB;ESR1	GO_Biological_Process_2021	Module-1
regulation of respiratory gaseous exchange by nervous system process (GO:0002087)	1/5	0.0247535	0.235279	0	0	50.2424	185.836	TSHZ3	GO_Biological_Process_2021	Module-1
amacrine cell differentiation (GO:0035881)	1/5	0.0247535	0.235279	0	0	50.2424	185.836	RORB	GO_Biological_Process_2021	Module-1
negative regulation of cGMP-mediated signaling (GO:0010754)	1/5	0.0247535	0.235279	0	0	50.2424	185.836	PDE10A	GO_Biological_Process_2021	Module-1
regulation of synapse structural plasticity (GO:0051823)	1/5	0.0247535	0.235279	0	0	50.2424	185.836	CTNNA2	GO_Biological_Process_2021	Module-1
negative regulation of collateral sprouting (GO:0048671)	1/5	0.0247535	0.235279	0	0	50.2424	185.836	DCC	GO_Biological_Process_2021	Module-1
positive regulation of DNA demethylation (GO:1901537)	1/5	0.0247535	0.235279	0	0	50.2424	185.836	TOX	GO_Biological_Process_2021	Module-1
cardiac endothelial cell differentiation (GO:0003348)	1/5	0.0247535	0.235279	0	0	50.2424	185.836	NRG1	GO_Biological_Process_2021	Module-1
cardiac muscle cell myoblast differentiation (GO:0060379)	1/5	0.0247535	0.235279	0	0	50.2424	185.836	NRG1	GO_Biological_Process_2021	Module-1
regulation of chloride transport (GO:2001225)	1/5	0.0247535	0.235279	0	0	50.2424	185.836	ATP8B1	GO_Biological_Process_2021	Module-1
regulation of endothelial tube morphogenesis (GO:1901509)	1/5	0.0247535	0.235279	0	0	50.2424	185.836	FOXP1	GO_Biological_Process_2021	Module-1
negative regulation of synapse organization (GO:1905809)	1/5	0.0247535	0.235279	0	0	50.2424	185.836	SLIT1	GO_Biological_Process_2021	Module-1
cerebral cortex neuron differentiation (GO:0021895)	1/5	0.0247535	0.235279	0	0	50.2424	185.836	TOX	GO_Biological_Process_2021	Module-1
regulation of microvillus assembly (GO:0032534)	1/5	0.0247535	0.235279	0	0	50.2424	185.836	ATP8B1	GO_Biological_Process_2021	Module-1
tryptophan catabolic process to kynurenine (GO:0019441)	1/5	0.0247535	0.235279	0	0	50.2424	185.836	TDO2	GO_Biological_Process_2021	Module-1
protein C-linked glycosylation via 2'-alpha-mannosyl-L-tryptophan (GO:0018406)	1/5	0.0247535	0.235279	0	0	50.2424	185.836	DPY19L1	GO_Biological_Process_2021	Module-1
protein C-linked glycosylation via tryptophan (GO:0018317)	1/5	0.0247535	0.235279	0	0	50.2424	185.836	DPY19L1	GO_Biological_Process_2021	Module-1
endocardial cell differentiation (GO:0060956)	1/5	0.0247535	0.235279	0	0	50.2424	185.836	NRG1	GO_Biological_Process_2021	Module-1
protein localization to axon (GO:0099612)	1/5	0.0247535	0.235279	0	0	50.2424	185.836	CNTNAP2	GO_Biological_Process_2021	Module-1
negative regulation of cell projection organization (GO:0031345)	2/49	0.0249912	0.235279	0	0	8.6205	31.803	DCC;SPOCK1	GO_Biological_Process_2021	Module-1
aminoglycan biosynthetic process (GO:0006023)	2/49	0.0249912	0.235279	0	0	8.6205	31.803	HS3ST3B1;HS3ST2	GO_Biological_Process_2021	Module-1
chloride transmembrane transport (GO:1902476)	2/50	0.025949	0.235279	0	0	8.44048	30.8214	GABRG3;GABRG1	GO_Biological_Process_2021	Module-1
neuron migration (GO:0001764)	2/50	0.025949	0.235279	0	0	8.44048	30.8214	SPOCK1;ASTN2	GO_Biological_Process_2021	Module-1
negative regulation of BMP signaling pathway (GO:0030514)	2/52	0.0279086	0.235279	0	0	8.10204	28.9958	BMPER;VWC2L	GO_Biological_Process_2021	Module-1
negative regulation of nucleic acid-templated transcription (GO:1903507)	6/464	0.0289866	0.235279	0	0	2.70956	9.59434	TSHZ3;ATP8B1;NRG1;RORB;FOXP2;FOXP1	GO_Biological_Process_2021	Module-1
negative regulation of Arp2/3 complex-mediated actin nucleation (GO:0034316)	1/6	0.029631	0.235279	0	0	40.1919	141.433	CTNNA2	GO_Biological_Process_2021	Module-1
activation of transmembrane receptor protein tyrosine kinase activity (GO:0007171)	1/6	0.029631	0.235279	0	0	40.1919	141.433	NRG1	GO_Biological_Process_2021	Module-1
blood vessel endothelial cell proliferation involved in sprouting angiogenesis (GO:0002043)	1/6	0.029631	0.235279	0	0	40.1919	141.433	BMPER	GO_Biological_Process_2021	Module-1
positive regulation of gap junction assembly (GO:1903598)	1/6	0.029631	0.235279	0	0	40.1919	141.433	CNTNAP2	GO_Biological_Process_2021	Module-1
heparan sulfate proteoglycan biosynthetic process, enzymatic modification (GO:0015015)	1/6	0.029631	0.235279	0	0	40.1919	141.433	HS3ST3B1	GO_Biological_Process_2021	Module-1
retinal cone cell development (GO:0046549)	1/6	0.029631	0.235279	0	0	40.1919	141.433	RORB	GO_Biological_Process_2021	Module-1
retinal cone cell differentiation (GO:0042670)	1/6	0.029631	0.235279	0	0	40.1919	141.433	RORB	GO_Biological_Process_2021	Module-1
retinal ganglion cell axon guidance (GO:0031290)	1/6	0.029631	0.235279	0	0	40.1919	141.433	ALCAM	GO_Biological_Process_2021	Module-1
imitative learning (GO:0098596)	1/6	0.029631	0.235279	0	0	40.1919	141.433	CNTNAP2	GO_Biological_Process_2021	Module-1
regulation of DNA demethylation (GO:1901535)	1/6	0.029631	0.235279	0	0	40.1919	141.433	TOX	GO_Biological_Process_2021	Module-1
prepulse inhibition (GO:0060134)	1/6	0.029631	0.235279	0	0	40.1919	141.433	CTNNA2	GO_Biological_Process_2021	Module-1
presynaptic active zone organization (GO:1990709)	1/6	0.029631	0.235279	0	0	40.1919	141.433	PCLO	GO_Biological_Process_2021	Module-1
vocal learning (GO:0042297)	1/6	0.029631	0.235279	0	0	40.1919	141.433	CNTNAP2	GO_Biological_Process_2021	Module-1
regulation of alternative mRNA splicing, via spliceosome (GO:0000381)	2/54	0.0299258	0.235279	0	0	7.78964	27.3341	KHDRBS2;KHDRBS3	GO_Biological_Process_2021	Module-1
glycosaminoglycan metabolic process (GO:0030203)	2/54	0.0299258	0.235279	0	0	7.78964	27.3341	HS3ST3B1;HS3ST2	GO_Biological_Process_2021	Module-1
axonogenesis (GO:0007409)	4/240	0.032441	0.235279	0	0	3.47175	11.9023	DCC;SLIT1;UNC5D;CTNNA2	GO_Biological_Process_2021	Module-1
potassium ion transmembrane transport (GO:0071805)	3/139	0.0325948	0.235279	0	0	4.49454	15.3875	SLC24A2;KCNH5;KCNQ3	GO_Biological_Process_2021	Module-1
negative regulation of neuron projection development (GO:0010977)	2/58	0.034128	0.235279	0	0	7.23178	24.4263	DCC;SPOCK1	GO_Biological_Process_2021	Module-1
regulation of respiratory system process (GO:0044065)	1/7	0.0344842	0.235279	0	0	33.4916	112.775	TSHZ3	GO_Biological_Process_2021	Module-1
positive regulation of B cell receptor signaling pathway (GO:0050861)	1/7	0.0344842	0.235279	0	0	33.4916	112.775	FOXP1	GO_Biological_Process_2021	Module-1
regulation of striated muscle cell differentiation (GO:0051153)	1/7	0.0344842	0.235279	0	0	33.4916	112.775	NRG1	GO_Biological_Process_2021	Module-1
regulation of cGMP-mediated signaling (GO:0010752)	1/7	0.0344842	0.235279	0	0	33.4916	112.775	PDE10A	GO_Biological_Process_2021	Module-1
retinal rod cell development (GO:0046548)	1/7	0.0344842	0.235279	0	0	33.4916	112.775	RORB	GO_Biological_Process_2021	Module-1
regulation of defense response to bacterium (GO:1900424)	1/7	0.0344842	0.235279	0	0	33.4916	112.775	FOXP1	GO_Biological_Process_2021	Module-1
long-term synaptic depression (GO:0060292)	1/7	0.0344842	0.235279	0	0	33.4916	112.775	SLC24A2	GO_Biological_Process_2021	Module-1
positive regulation of RNA polymerase II transcription preinitiation complex assembly (GO:0045899)	1/7	0.0344842	0.235279	0	0	33.4916	112.775	ESR1	GO_Biological_Process_2021	Module-1
membrane invagination (GO:0010324)	1/7	0.0344842	0.235279	0	0	33.4916	112.775	FNBP1L	GO_Biological_Process_2021	Module-1
regulation of morphogenesis of an epithelium (GO:1905330)	1/7	0.0344842	0.235279	0	0	33.4916	112.775	FOXP1	GO_Biological_Process_2021	Module-1
response to retinoic acid (GO:0032526)	2/62	0.0385452	0.235444	0	0	6.7483	21.9719	PTK7;RORB	GO_Biological_Process_2021	Module-1
negative regulation of B cell apoptotic process (GO:0002903)	1/8	0.0393135	0.235444	0	0	28.7056	92.8968	FOXP1	GO_Biological_Process_2021	Module-1
regulation of anion transport (GO:0044070)	1/8	0.0393135	0.235444	0	0	28.7056	92.8968	ATP8B1	GO_Biological_Process_2021	Module-1
carbohydrate phosphorylation (GO:0046835)	1/8	0.0393135	0.235444	0	0	28.7056	92.8968	ITPK1	GO_Biological_Process_2021	Module-1
regulation of collateral sprouting (GO:0048670)	1/8	0.0393135	0.235444	0	0	28.7056	92.8968	DCC	GO_Biological_Process_2021	Module-1
regulation of microvillus organization (GO:0032530)	1/8	0.0393135	0.235444	0	0	28.7056	92.8968	ATP8B1	GO_Biological_Process_2021	Module-1
regulation of myeloid leukocyte differentiation (GO:0002761)	1/8	0.0393135	0.235444	0	0	28.7056	92.8968	FOXP1	GO_Biological_Process_2021	Module-1
ventricular trabecula myocardium morphogenesis (GO:0003222)	1/8	0.0393135	0.235444	0	0	28.7056	92.8968	NRG1	GO_Biological_Process_2021	Module-1
peptidyl-tyrosine dephosphorylation involved in inactivation of protein kinase activity (GO:1990264)	1/8	0.0393135	0.235444	0	0	28.7056	92.8968	PTPRT	GO_Biological_Process_2021	Module-1
natural killer cell differentiation (GO:0001779)	1/8	0.0393135	0.235444	0	0	28.7056	92.8968	TOX	GO_Biological_Process_2021	Module-1
negative regulation of actin nucleation (GO:0051126)	1/8	0.0393135	0.235444	0	0	28.7056	92.8968	CTNNA2	GO_Biological_Process_2021	Module-1
inorganic anion transmembrane transport (GO:0098661)	2/65	0.0419931	0.237801	0	0	6.42598	20.372	GABRG3;GABRG1	GO_Biological_Process_2021	Module-1
ERBB signaling pathway (GO:0038127)	2/66	0.0431674	0.237801	0	0	6.32526	19.8782	KIF16B;NRG1	GO_Biological_Process_2021	Module-1
regulation of tumor necrosis factor superfamily cytokine production (GO:1903555)	1/9	0.0441188	0.237801	0	0	25.1162	78.3842	FOXP1	GO_Biological_Process_2021	Module-1
bone cell development (GO:0098751)	1/9	0.0441188	0.237801	0	0	25.1162	78.3842	FOXP1	GO_Biological_Process_2021	Module-1
retinal rod cell differentiation (GO:0060221)	1/9	0.0441188	0.237801	0	0	25.1162	78.3842	RORB	GO_Biological_Process_2021	Module-1
inositol metabolic process (GO:0006020)	1/9	0.0441188	0.237801	0	0	25.1162	78.3842	ITPK1	GO_Biological_Process_2021	Module-1
regulation of gap junction assembly (GO:1903596)	1/9	0.0441188	0.237801	0	0	25.1162	78.3842	CNTNAP2	GO_Biological_Process_2021	Module-1
kynurenine metabolic process (GO:0070189)	1/9	0.0441188	0.237801	0	0	25.1162	78.3842	TDO2	GO_Biological_Process_2021	Module-1
neuronal ion channel clustering (GO:0045161)	1/9	0.0441188	0.237801	0	0	25.1162	78.3842	CNTNAP2	GO_Biological_Process_2021	Module-1
detection of mechanical stimulus involved in sensory perception of sound (GO:0050910)	1/9	0.0441188	0.237801	0	0	25.1162	78.3842	COL11A1	GO_Biological_Process_2021	Module-1
central nervous system development (GO:0007417)	4/268	0.0455808	0.241599	0	0	3.09912	9.5709	CNTNAP2;IL1RAPL2;POU6F2;SPOCK1	GO_Biological_Process_2021	Module-1
cellular response to calcium ion (GO:0071277)	2/69	0.0467626	0.241599	0	0	6.04112	18.502	CPNE9;CPNE4	GO_Biological_Process_2021	Module-1
regulation of RNA polymerase II transcription preinitiation complex assembly (GO:0045898)	1/10	0.0489004	0.241599	0	0	22.3244	67.3742	ESR1	GO_Biological_Process_2021	Module-1
positive regulation of circadian rhythm (GO:0042753)	1/10	0.0489004	0.241599	0	0	22.3244	67.3742	RORA	GO_Biological_Process_2021	Module-1
apical protein localization (GO:0045176)	1/10	0.0489004	0.241599	0	0	22.3244	67.3742	ATP8B1	GO_Biological_Process_2021	Module-1
negative regulation of lymphocyte apoptotic process (GO:0070229)	1/10	0.0489004	0.241599	0	0	22.3244	67.3742	FOXP1	GO_Biological_Process_2021	Module-1
retinoic acid receptor signaling pathway (GO:0048384)	1/10	0.0489004	0.241599	0	0	22.3244	67.3742	RARB	GO_Biological_Process_2021	Module-1
indolalkylamine catabolic process (GO:0046218)	1/10	0.0489004	0.241599	0	0	22.3244	67.3742	TDO2	GO_Biological_Process_2021	Module-1
monocyte activation (GO:0042117)	1/10	0.0489004	0.241599	0	0	22.3244	67.3742	FOXP1	GO_Biological_Process_2021	Module-1
positive regulation of synaptic transmission (GO:0050806)	2/73	0.0517203	0.241599	0	0	5.69963	16.8817	SLC24A2;TSHZ3	GO_Biological_Process_2021	Module-1
response to sterol (GO:0036314)	1/11	0.0536583	0.241599	0	0	20.0909	58.7683	RORA	GO_Biological_Process_2021	Module-1
negative regulation of receptor signaling pathway via STAT (GO:1904893)	1/11	0.0536583	0.241599	0	0	20.0909	58.7683	PTPRT	GO_Biological_Process_2021	Module-1
tryptophan catabolic process (GO:0006569)	1/11	0.0536583	0.241599	0	0	20.0909	58.7683	TDO2	GO_Biological_Process_2021	Module-1
tryptophan metabolic process (GO:0006568)	1/11	0.0536583	0.241599	0	0	20.0909	58.7683	TDO2	GO_Biological_Process_2021	Module-1
cell-cell adhesion via plasma-membrane adhesion molecules (GO:0098742)	3/170	0.0536732	0.241599	0	0	3.65448	10.6888	PTPRT;ALCAM;UNC5D	GO_Biological_Process_2021	Module-1
regulation of RNA splicing (GO:0043484)	2/76	0.0555566	0.241599	0	0	5.46773	15.8037	KHDRBS2;KHDRBS3	GO_Biological_Process_2021	Module-1
regulation of BMP signaling pathway (GO:0030510)	2/76	0.0555566	0.241599	0	0	5.46773	15.8037	BMPER;VWC2L	GO_Biological_Process_2021	Module-1
cell morphogenesis involved in neuron differentiation (GO:0048667)	2/76	0.0555566	0.241599	0	0	5.46773	15.8037	DCC;CTNNA2	GO_Biological_Process_2021	Module-1
chloride transport (GO:0006821)	2/76	0.0555566	0.241599	0	0	5.46773	15.8037	GABRG3;GABRG1	GO_Biological_Process_2021	Module-1
negative regulation of cellular macromolecule biosynthetic process (GO:2000113)	6/547	0.0565245	0.241599	0	0	2.28407	6.56231	TSHZ3;ATP8B1;NRG1;RORB;FOXP2;FOXP1	GO_Biological_Process_2021	Module-1
protein localization to synapse (GO:0035418)	1/12	0.0583926	0.241599	0	0	18.2635	51.8788	PCLO	GO_Biological_Process_2021	Module-1
eye photoreceptor cell differentiation (GO:0001754)	1/12	0.0583926	0.241599	0	0	18.2635	51.8788	RORB	GO_Biological_Process_2021	Module-1
negative regulation of gene silencing by miRNA (GO:0060965)	1/12	0.0583926	0.241599	0	0	18.2635	51.8788	ESR1	GO_Biological_Process_2021	Module-1
regulation of B cell apoptotic process (GO:0002902)	1/12	0.0583926	0.241599	0	0	18.2635	51.8788	FOXP1	GO_Biological_Process_2021	Module-1
brain morphogenesis (GO:0048854)	1/12	0.0583926	0.241599	0	0	18.2635	51.8788	CTNNA2	GO_Biological_Process_2021	Module-1
cardiocyte differentiation (GO:0035051)	1/12	0.0583926	0.241599	0	0	18.2635	51.8788	NRG1	GO_Biological_Process_2021	Module-1
negative regulation of production of miRNAs involved in gene silencing by miRNA (GO:1903799)	1/12	0.0583926	0.241599	0	0	18.2635	51.8788	ESR1	GO_Biological_Process_2021	Module-1
axon development (GO:0061564)	2/79	0.0594898	0.241599	0	0	5.25391	14.8263	DCC;CTNNA2	GO_Biological_Process_2021	Module-1
negative regulation of cellular response to growth factor stimulus (GO:0090288)	2/80	0.0608217	0.241599	0	0	5.18629	14.5206	BMPER;VWC2L	GO_Biological_Process_2021	Module-1
regulation of receptor signaling pathway via STAT (GO:1904892)	1/13	0.0631034	0.241599	0	0	16.7407	46.2543	PTPRT	GO_Biological_Process_2021	Module-1
regulation of T cell differentiation in thymus (GO:0033081)	1/13	0.0631034	0.241599	0	0	16.7407	46.2543	TOX	GO_Biological_Process_2021	Module-1
response to interleukin-6 (GO:0070741)	1/13	0.0631034	0.241599	0	0	16.7407	46.2543	PTPRT	GO_Biological_Process_2021	Module-1
regulation of chemokine (C-X-C motif) ligand 2 production (GO:2000341)	1/13	0.0631034	0.241599	0	0	16.7407	46.2543	FOXP1	GO_Biological_Process_2021	Module-1
plasma membrane tubulation (GO:0097320)	1/13	0.0631034	0.241599	0	0	16.7407	46.2543	FNBP1L	GO_Biological_Process_2021	Module-1
negative regulation of adenylate cyclase activity (GO:0007194)	1/13	0.0631034	0.241599	0	0	16.7407	46.2543	GRM3	GO_Biological_Process_2021	Module-1
negative regulation of cyclase activity (GO:0031280)	1/13	0.0677909	0.241599	0	0	15.4522	41.587	GRM3	GO_Biological_Process_2021	Module-1
calcium ion import across plasma membrane (GO:0098703)	1/13	0.0677909	0.241599	0	0	15.4522	41.587	SLC24A2	GO_Biological_Process_2021	Module-1
negative regulation of secretion (GO:0051048)	1/13	0.0677909	0.241599	0	0	15.4522	41.587	NRG1	GO_Biological_Process_2021	Module-1
T-helper cell differentiation (GO:0042093)	1/13	0.0677909	0.241599	0	0	15.4522	41.587	FOXP1	GO_Biological_Process_2021	Module-1
tRNA wobble base modification (GO:0002097)	1/13	0.0677909	0.241599	0	0	15.4522	41.587	TRMT9B	GO_Biological_Process_2021	Module-1
tRNA wobble uridine modification (GO:0002098)	1/13	0.0677909	0.241599	0	0	15.4522	41.587	TRMT9B	GO_Biological_Process_2021	Module-1
positive regulation of neuron projection development (GO:0010976)	2/88	0.0718344	0.241599	0	0	4.70195	12.3821	PTK7;TOX	GO_Biological_Process_2021	Module-1
negative regulation of androgen receptor signaling pathway (GO:0060766)	1/15	0.0724552	0.241599	0	0	14.3478	37.6598	FOXP1	GO_Biological_Process_2021	Module-1
acetyl-CoA metabolic process (GO:0006084)	1/15	0.0724552	0.241599	0	0	14.3478	37.6598	TDO2	GO_Biological_Process_2021	Module-1
regulation of secretion (GO:0051046)	1/15	0.0724552	0.241599	0	0	14.3478	37.6598	NRG1	GO_Biological_Process_2021	Module-1
eye photoreceptor cell development (GO:0042462)	1/15	0.0724552	0.241599	0	0	14.3478	37.6598	RORB	GO_Biological_Process_2021	Module-1
regulation of synaptic transmission, GABAergic (GO:0032228)	1/15	0.0724552	0.241599	0	0	14.3478	37.6598	CNTNAP4	GO_Biological_Process_2021	Module-1
G protein-coupled glutamate receptor signaling pathway (GO:0007216)	1/15	0.0724552	0.241599	0	0	14.3478	37.6598	GRM3	GO_Biological_Process_2021	Module-1
calcium ion import into cytosol (GO:1902656)	1/15	0.0724552	0.241599	0	0	14.3478	37.6598	SLC24A2	GO_Biological_Process_2021	Module-1
steroid hormone mediated signaling pathway (GO:0043401)	1/15	0.0724552	0.241599	0	0	14.3478	37.6598	ESR1	GO_Biological_Process_2021	Module-1
positive regulation of sprouting angiogenesis (GO:1903672)	1/15	0.0724552	0.241599	0	0	14.3478	37.6598	BMPER	GO_Biological_Process_2021	Module-1
detection of mechanical stimulus involved in sensory perception (GO:0050974)	1/15	0.0724552	0.241599	0	0	14.3478	37.6598	COL11A1	GO_Biological_Process_2021	Module-1
regulation of phospholipase C activity (GO:1900274)	1/15	0.0724552	0.241599	0	0	14.3478	37.6598	ESR1	GO_Biological_Process_2021	Module-1
photoreceptor cell development (GO:0042461)	1/15	0.0724552	0.241599	0	0	14.3478	37.6598	RORB	GO_Biological_Process_2021	Module-1
myoblast differentiation (GO:0045445)	1/15	0.0724552	0.241599	0	0	14.3478	37.6598	NRG1	GO_Biological_Process_2021	Module-1
endoderm development (GO:0007492)	1/15	0.0724552	0.241599	0	0	14.3478	37.6598	KIF16B	GO_Biological_Process_2021	Module-1
regulation of cation channel activity (GO:2001257)	2/89	0.0732536	0.241599	0	0	4.64767	12.1482	CACNB4;CNIH3	GO_Biological_Process_2021	Module-1
regulation of endothelial cell migration (GO:0010594)	2/89	0.0732536	0.241599	0	0	4.64767	12.1482	BMPER;FOXP1	GO_Biological_Process_2021	Module-1
nervous system development (GO:0007399)	5/447	0.0736179	0.241599	0	0	2.31698	6.04469	IL1RAPL2;POU6F2;LSAMP;SPOCK1;NRG1	GO_Biological_Process_2021	Module-1
regulation of mRNA splicing, via spliceosome (GO:0048024)	2/90	0.0746819	0.241599	0	0	4.59462	11.9208	KHDRBS2;KHDRBS3	GO_Biological_Process_2021	Module-1
transcription by RNA polymerase II (GO:0006366)	4/320	0.0767657	0.241599	0	0	2.58228	6.6287	RARB;RORA;RORB;ESR1	GO_Biological_Process_2021	Module-1
negative regulation of intracellular signal transduction (GO:1902532)	3/198	0.0770883	0.241599	0	0	3.1253	8.00952	PDE10A;RORA;ESR1	GO_Biological_Process_2021	Module-1
aromatic amino acid family catabolic process (GO:0009074)	1/16	0.0770964	0.241599	0	0	13.3906	34.316	TDO2	GO_Biological_Process_2021	Module-1
Golgi to endosome transport (GO:0006895)	1/16	0.0770964	0.241599	0	0	13.3906	34.316	KIF16B	GO_Biological_Process_2021	Module-1
negative regulation of lyase activity (GO:0051350)	1/16	0.0770964	0.241599	0	0	13.3906	34.316	GRM3	GO_Biological_Process_2021	Module-1
regulation of cellular carbohydrate metabolic process (GO:0010675)	1/16	0.0770964	0.241599	0	0	13.3906	34.316	RORA	GO_Biological_Process_2021	Module-1
cellular response to sterol (GO:0036315)	1/16	0.0770964	0.241599	0	0	13.3906	34.316	RORA	GO_Biological_Process_2021	Module-1
regulation of interleukin-1 production (GO:0032652)	1/16	0.0770964	0.241599	0	0	13.3906	34.316	FOXP1	GO_Biological_Process_2021	Module-1
neuron cell-cell adhesion (GO:0007158)	1/16	0.0770964	0.241599	0	0	13.3906	34.316	ASTN2	GO_Biological_Process_2021	Module-1
regulation of monocyte differentiation (GO:0045655)	1/16	0.0770964	0.241599	0	0	13.3906	34.316	FOXP1	GO_Biological_Process_2021	Module-1
motor neuron axon guidance (GO:0008045)	1/16	0.0770964	0.241599	0	0	13.3906	34.316	SLIT1	GO_Biological_Process_2021	Module-1
necroptotic process (GO:0070266)	1/16	0.0770964	0.241599	0	0	13.3906	34.316	ITPK1	GO_Biological_Process_2021	Module-1
cellular response to oxygen-containing compound (GO:1901701)	4/323	0.0788267	0.244781	0	0	2.5576	6.4976	PTK7;RORA;RORB;ESR1	GO_Biological_Process_2021	Module-1
visual perception (GO:0007601)	2/93	0.0790201	0.244781	0	0	4.44248	11.2752	COL11A1;POU6F2	GO_Biological_Process_2021	Module-1
regulation of receptor recycling (GO:0001919)	1/17	0.0817146	0.244848	0	0	12.553	31.4393	KIF16B	GO_Biological_Process_2021	Module-1
positive regulation of dendrite extension (GO:1903861)	1/17	0.0817146	0.244848	0	0	12.553	31.4393	CPNE9	GO_Biological_Process_2021	Module-1
regulation of Arp2/3 complex-mediated actin nucleation (GO:0034315)	1/17	0.0817146	0.244848	0	0	12.553	31.4393	CTNNA2	GO_Biological_Process_2021	Module-1
stem cell development (GO:0048864)	1/17	0.0817146	0.244848	0	0	12.553	31.4393	NRG1	GO_Biological_Process_2021	Module-1
sensory perception of light stimulus (GO:0050953)	2/95	0.0819552	0.244848	0	0	4.3465	10.8731	COL11A1;POU6F2	GO_Biological_Process_2021	Module-1
calcium ion homeostasis (GO:0055074)	2/97	0.0849237	0.244848	0	0	4.25456	10.4918	SLC24A2;TMTC2	GO_Biological_Process_2021	Module-1
protein O-linked mannosylation (GO:0035269)	1/18	0.08631	0.244848	0	0	11.814	28.9421	TMTC2	GO_Biological_Process_2021	Module-1
regulation of dendrite extension (GO:1903859)	1/18	0.08631	0.244848	0	0	11.814	28.9421	CPNE9	GO_Biological_Process_2021	Module-1
intracellular estrogen receptor signaling pathway (GO:0030520)	1/18	0.08631	0.244848	0	0	11.814	28.9421	ESR1	GO_Biological_Process_2021	Module-1
positive regulation of synaptic transmission, glutamatergic (GO:0051968)	1/18	0.08631	0.244848	0	0	11.814	28.9421	TSHZ3	GO_Biological_Process_2021	Module-1
presynapse assembly (GO:0099054)	1/18	0.08631	0.244848	0	0	11.814	28.9421	PCLO	GO_Biological_Process_2021	Module-1
programmed necrotic cell death (GO:0097300)	1/18	0.08631	0.244848	0	0	11.814	28.9421	ITPK1	GO_Biological_Process_2021	Module-1
regulation of presynapse assembly (GO:1905606)	1/18	0.08631	0.244848	0	0	11.814	28.9421	IL1RAPL2	GO_Biological_Process_2021	Module-1
regulation of presynapse organization (GO:0099174)	1/18	0.08631	0.244848	0	0	11.814	28.9421	IL1RAPL2	GO_Biological_Process_2021	Module-1
regulation of production of miRNAs involved in gene silencing by miRNA (GO:1903798)	1/18	0.08631	0.244848	0	0	11.814	28.9421	ESR1	GO_Biological_Process_2021	Module-1
endothelial cell proliferation (GO:0001935)	1/18	0.08631	0.244848	0	0	11.814	28.9421	BMPER	GO_Biological_Process_2021	Module-1
heart trabecula morphogenesis (GO:0061384)	1/19	0.0908825	0.247402	0	0	11.1571	26.7569	NRG1	GO_Biological_Process_2021	Module-1
heparan sulfate proteoglycan biosynthetic process (GO:0015012)	1/19	0.0908825	0.247402	0	0	11.1571	26.7569	HS3ST3B1	GO_Biological_Process_2021	Module-1
negative regulation of nervous system development (GO:0051961)	1/19	0.0908825	0.247402	0	0	11.1571	26.7569	SLIT1	GO_Biological_Process_2021	Module-1
negative regulation of RNA metabolic process (GO:0051253)	1/19	0.0908825	0.247402	0	0	11.1571	26.7569	ESR1	GO_Biological_Process_2021	Module-1
striated muscle cell differentiation (GO:0051146)	1/19	0.0908825	0.247402	0	0	11.1571	26.7569	NRG1	GO_Biological_Process_2021	Module-1
neural crest cell differentiation (GO:0014033)	1/19	0.0908825	0.247402	0	0	11.1571	26.7569	NRG1	GO_Biological_Process_2021	Module-1
mesenchymal cell development (GO:0014031)	1/19	0.0908825	0.247402	0	0	11.1571	26.7569	NRG1	GO_Biological_Process_2021	Module-1
vesicle transport along actin filament (GO:0030050)	1/19	0.0908825	0.247402	0	0	11.1571	26.7569	FNBP1L	GO_Biological_Process_2021	Module-1
early endosome to late endosome transport (GO:0045022)	1/20	0.0954324	0.255911	0	0	10.5694	24.831	KIF16B	GO_Biological_Process_2021	Module-1
embryonic digestive tract development (GO:0048566)	1/20	0.0954324	0.255911	0	0	10.5694	24.831	RARB	GO_Biological_Process_2021	Module-1
myeloid cell development (GO:0061515)	1/20	0.0954324	0.255911	0	0	10.5694	24.831	FOXP1	GO_Biological_Process_2021	Module-1
positive regulation of antigen receptor-mediated signaling pathway (GO:0050857)	1/21	0.0999598	0.259741	0	0	10.0404	23.1229	FOXP1	GO_Biological_Process_2021	Module-1
actin filament-based transport (GO:0099515)	1/21	0.0999598	0.259741	0	0	10.0404	23.1229	FNBP1L	GO_Biological_Process_2021	Module-1
extrinsic apoptotic signaling pathway in absence of ligand (GO:0097192)	1/21	0.0999598	0.259741	0	0	10.0404	23.1229	DCC	GO_Biological_Process_2021	Module-1
cellular response to estradiol stimulus (GO:0071392)	1/21	0.0999598	0.259741	0	0	10.0404	23.1229	ESR1	GO_Biological_Process_2021	Module-1
chondroitin sulfate biosynthetic process (GO:0030206)	1/21	0.0999598	0.259741	0	0	10.0404	23.1229	CHSY3	GO_Biological_Process_2021	Module-1
protein localization to chromatin (GO:0071168)	1/21	0.0999598	0.259741	0	0	10.0404	23.1229	ESR1	GO_Biological_Process_2021	Module-1
response to calcium ion (GO:0051592)	2/107	0.100234	0.259741	0	0	3.84742	8.85004	CPNE9;CPNE4	GO_Biological_Process_2021	Module-1
negative regulation of transmembrane receptor protein serine/threonine kinase signaling pathway (GO:0090101)	2/108	0.101805	0.260678	0	0	3.81094	8.70683	BMPER;VWC2L	GO_Biological_Process_2021	Module-1
negative regulation of transcription, DNA-templated (GO:0045892)	8/948	0.101984	0.260678	0	0	1.75393	4.00412	TSHZ3;ATP8B1;RARB;NRG1;RORB;ESR1;FOXP2;FOXP1	GO_Biological_Process_2021	Module-1
modulation of chemical synaptic transmission (GO:0050804)	2/109	0.103383	0.260678	0	0	3.77513	8.56695	GRM3;CNTNAP4	GO_Biological_Process_2021	Module-1
regulation of adenylate cyclase activity (GO:0045761)	1/22	0.104465	0.260678	0	0	9.56181	21.5992	GRM3	GO_Biological_Process_2021	Module-1
regulation of voltage-gated calcium channel activity (GO:1901385)	1/22	0.104465	0.260678	0	0	9.56181	21.5992	CACNB4	GO_Biological_Process_2021	Module-1
positive regulation of neural precursor cell proliferation (GO:2000179)	1/22	0.104465	0.260678	0	0	9.56181	21.5992	TOX	GO_Biological_Process_2021	Module-1
osteoclast differentiation (GO:0030316)	1/22	0.104465	0.260678	0	0	9.56181	21.5992	FOXP1	GO_Biological_Process_2021	Module-1
protein localization to cell junction (GO:1902414)	1/22	0.104465	0.260678	0	0	9.56181	21.5992	PCLO	GO_Biological_Process_2021	Module-1
regulation of Wnt signaling pathway (GO:0030111)	2/111	0.106559	0.26468	0	0	3.70549	8.29678	PTK7;ESR1	GO_Biological_Process_2021	Module-1
regulation of steroid metabolic process (GO:0019218)	1/23	0.108947	0.265713	0	0	9.12672	20.2329	RORA	GO_Biological_Process_2021	Module-1
regulation of B cell receptor signaling pathway (GO:0050855)	1/23	0.108947	0.265713	0	0	9.12672	20.2329	FOXP1	GO_Biological_Process_2021	Module-1
positive regulation of transcription initiation from RNA polymerase II promoter (GO:0060261)	1/23	0.108947	0.265713	0	0	9.12672	20.2329	ESR1	GO_Biological_Process_2021	Module-1
regulation of neural precursor cell proliferation (GO:2000177)	1/23	0.108947	0.265713	0	0	9.12672	20.2329	TOX	GO_Biological_Process_2021	Module-1
response to lipid (GO:0033993)	2/114	0.111373	0.266959	0	0	3.60569	7.91401	ESR1;FOXP1	GO_Biological_Process_2021	Module-1
cardiac muscle cell differentiation (GO:0055007)	1/24	0.113408	0.266959	0	0	8.72947	19.002	NRG1	GO_Biological_Process_2021	Module-1
negative regulation of synaptic transmission (GO:0050805)	1/24	0.113408	0.266959	0	0	8.72947	19.002	SLC24A2	GO_Biological_Process_2021	Module-1
positive regulation of phospholipase activity (GO:0010518)	1/24	0.113408	0.266959	0	0	8.72947	19.002	ESR1	GO_Biological_Process_2021	Module-1
lipid translocation (GO:0034204)	1/24	0.113408	0.266959	0	0	8.72947	19.002	ATP8B1	GO_Biological_Process_2021	Module-1
neuromuscular junction development (GO:0007528)	1/24	0.113408	0.266959	0	0	8.72947	19.002	CACNB4	GO_Biological_Process_2021	Module-1
mammary gland development (GO:0030879)	1/24	0.113408	0.266959	0	0	8.72947	19.002	NRG1	GO_Biological_Process_2021	Module-1
positive regulation of cell projection organization (GO:0031346)	2/117	0.116243	0.266959	0	0	3.51109	7.55614	PTK7;TOX	GO_Biological_Process_2021	Module-1
acylglycerol homeostasis (GO:0055090)	1/25	0.117846	0.266959	0	0	8.36532	17.8882	RORA	GO_Biological_Process_2021	Module-1
negative regulation of cell junction assembly (GO:1901889)	1/25	0.117846	0.266959	0	0	8.36532	17.8882	SLIT1	GO_Biological_Process_2021	Module-1
receptor catabolic process (GO:0032801)	1/25	0.117846	0.266959	0	0	8.36532	17.8882	KIF16B	GO_Biological_Process_2021	Module-1
regulation of AMPA receptor activity (GO:2000311)	1/25	0.117846	0.266959	0	0	8.36532	17.8882	CNIH3	GO_Biological_Process_2021	Module-1
positive regulation of vascular endothelial growth factor production (GO:0010575)	1/25	0.117846	0.266959	0	0	8.36532	17.8882	RORA	GO_Biological_Process_2021	Module-1
divalent inorganic cation homeostasis (GO:0072507)	1/25	0.117846	0.266959	0	0	8.36532	17.8882	TMTC2	GO_Biological_Process_2021	Module-1
peptide catabolic process (GO:0043171)	1/25	0.117846	0.266959	0	0	8.36532	17.8882	TRHDE	GO_Biological_Process_2021	Module-1
negative regulation of response to external stimulus (GO:0032102)	2/118	0.117878	0.266959	0	0	3.48065	7.442	RORA;CTNNA2	GO_Biological_Process_2021	Module-1
positive regulation of protein-containing complex assembly (GO:0031334)	2/118	0.117878	0.266959	0	0	3.48065	7.442	NRG1;ESR1	GO_Biological_Process_2021	Module-1
proteoglycan metabolic process (GO:0006029)	1/26	0.122262	0.272311	0	0	8.0303	16.8764	HS3ST4	GO_Biological_Process_2021	Module-1
regulation of synapse organization (GO:0050807)	1/26	0.122262	0.272311	0	0	8.0303	16.8764	CTNNA2	GO_Biological_Process_2021	Module-1
positive regulation of filopodium assembly (GO:0051491)	1/26	0.122262	0.272311	0	0	8.0303	16.8764	FNBP1L	GO_Biological_Process_2021	Module-1
clathrin-dependent endocytosis (GO:0072583)	1/26	0.122262	0.272311	0	0	8.0303	16.8764	FNBP1L	GO_Biological_Process_2021	Module-1
regulation of vascular endothelial growth factor production (GO:0010574)	1/27	0.126657	0.277512	0	0	7.72106	15.9538	RORA	GO_Biological_Process_2021	Module-1
regulation of vasculature development (GO:1901342)	1/27	0.126657	0.277512	0	0	7.72106	15.9538	BMPER	GO_Biological_Process_2021	Module-1
chondroitin sulfate proteoglycan biosynthetic process (GO:0050650)	1/27	0.126657	0.277512	0	0	7.72106	15.9538	CHSY3	GO_Biological_Process_2021	Module-1
positive regulation of striated muscle cell differentiation (GO:0051155)	1/27	0.126657	0.277512	0	0	7.72106	15.9538	NRG1	GO_Biological_Process_2021	Module-1
regulation of protein transport (GO:0051223)	1/28	0.131029	0.27805	0	0	7.43472	15.1098	DNAJC1	GO_Biological_Process_2021	Module-1
negative regulation of axonogenesis (GO:0050771)	1/28	0.131029	0.27805	0	0	7.43472	15.1098	DCC	GO_Biological_Process_2021	Module-1
regulation of small molecule metabolic process (GO:0062012)	1/28	0.131029	0.27805	0	0	7.43472	15.1098	RORA	GO_Biological_Process_2021	Module-1
bile acid and bile salt transport (GO:0015721)	1/28	0.131029	0.27805	0	0	7.43472	15.1098	ATP8B1	GO_Biological_Process_2021	Module-1
cellular response to interleukin-6 (GO:0071354)	1/28	0.131029	0.27805	0	0	7.43472	15.1098	PTPRT	GO_Biological_Process_2021	Module-1
macromolecule catabolic process (GO:0009057)	1/28	0.131029	0.27805	0	0	7.43472	15.1098	KIF16B	GO_Biological_Process_2021	Module-1
regulation of neuron migration (GO:2001222)	1/28	0.131029	0.27805	0	0	7.43472	15.1098	CTNNA2	GO_Biological_Process_2021	Module-1
regulation of plasma membrane bounded cell projection organization (GO:0120035)	1/28	0.131029	0.27805	0	0	7.43472	15.1098	CTNNA2	GO_Biological_Process_2021	Module-1
regulation of response to biotic stimulus (GO:0002831)	1/29	0.13538	0.285039	0	0	7.16883	14.3353	FOXP1	GO_Biological_Process_2021	Module-1
regulation of calcium ion transmembrane transporter activity (GO:1901019)	1/29	0.13538	0.285039	0	0	7.16883	14.3353	CACNB4	GO_Biological_Process_2021	Module-1
positive regulation of canonical Wnt signaling pathway (GO:0090263)	2/130	0.137929	0.287418	0	0	3.15242	6.24499	PTK7;LRRK1	GO_Biological_Process_2021	Module-1
cellular response to metal ion (GO:0071248)	2/131	0.139633	0.287418	0	0	3.12783	6.15787	CPNE9;CPNE4	GO_Biological_Process_2021	Module-1
alpha-amino acid catabolic process (GO:1901606)	1/30	0.13971	0.287418	0	0	6.92128	13.6224	TDO2	GO_Biological_Process_2021	Module-1
regulation of cation transmembrane transport (GO:1904062)	1/30	0.13971	0.287418	0	0	6.92128	13.6224	DPP10	GO_Biological_Process_2021	Module-1
synaptic vesicle cycle (GO:0099504)	1/30	0.13971	0.287418	0	0	6.92128	13.6224	PCLO	GO_Biological_Process_2021	Module-1
chondroitin sulfate metabolic process (GO:0030204)	1/30	0.13971	0.287418	0	0	6.92128	13.6224	CHSY3	GO_Biological_Process_2021	Module-1
activation of protein kinase B activity (GO:0032148)	1/31	0.144017	0.289647	0	0	6.69024	12.9645	NRG1	GO_Biological_Process_2021	Module-1
proteoglycan biosynthetic process (GO:0030166)	1/31	0.144017	0.289647	0	0	6.69024	12.9645	HS3ST3B1	GO_Biological_Process_2021	Module-1
negative regulation of osteoblast differentiation (GO:0045668)	1/31	0.144017	0.289647	0	0	6.69024	12.9645	RORB	GO_Biological_Process_2021	Module-1
triglyceride homeostasis (GO:0070328)	1/31	0.144017	0.289647	0	0	6.69024	12.9645	RORA	GO_Biological_Process_2021	Module-1
phospholipid translocation (GO:0045332)	1/31	0.144017	0.289647	0	0	6.69024	12.9645	ATP8B1	GO_Biological_Process_2021	Module-1
regulation of potassium ion transport (GO:0043266)	1/31	0.144017	0.289647	0	0	6.69024	12.9645	DPP10	GO_Biological_Process_2021	Module-1
ERBB2 signaling pathway (GO:0038128)	1/32	0.148304	0.291737	0	0	6.4741	12.3558	NRG1	GO_Biological_Process_2021	Module-1
negative regulation of developmental growth (GO:0048640)	1/32	0.148304	0.291737	0	0	6.4741	12.3558	DCC	GO_Biological_Process_2021	Module-1
negative regulation of intracellular steroid hormone receptor signaling pathway (GO:0033144)	1/32	0.148304	0.291737	0	0	6.4741	12.3558	FOXP1	GO_Biological_Process_2021	Module-1
regulation of intracellular estrogen receptor signaling pathway (GO:0033146)	1/32	0.148304	0.291737	0	0	6.4741	12.3558	ESR1	GO_Biological_Process_2021	Module-1
membrane depolarization (GO:0051899)	1/32	0.148304	0.291737	0	0	6.4741	12.3558	CACNB4	GO_Biological_Process_2021	Module-1
endodermal cell differentiation (GO:0035987)	1/32	0.148304	0.291737	0	0	6.4741	12.3558	COL11A1	GO_Biological_Process_2021	Module-1
regulation of sprouting angiogenesis (GO:1903670)	1/33	0.152569	0.294749	0	0	6.27146	11.7912	BMPER	GO_Biological_Process_2021	Module-1
signal transduction by p53 class mediator (GO:0072331)	1/33	0.152569	0.294749	0	0	6.27146	11.7912	ZNF385B	GO_Biological_Process_2021	Module-1
neuron projection extension (GO:1990138)	1/33	0.152569	0.294749	0	0	6.27146	11.7912	ALCAM	GO_Biological_Process_2021	Module-1
phosphatidylcholine biosynthetic process (GO:0006656)	1/33	0.152569	0.294749	0	0	6.27146	11.7912	SLC44A5	GO_Biological_Process_2021	Module-1
negative chemotaxis (GO:0050919)	1/33	0.152569	0.294749	0	0	6.27146	11.7912	SLIT1	GO_Biological_Process_2021	Module-1
regulation of glucose metabolic process (GO:0010906)	1/34	0.156813	0.299725	0	0	6.08111	11.2665	RORA	GO_Biological_Process_2021	Module-1
ventricular cardiac muscle tissue morphogenesis (GO:0055010)	1/34	0.156813	0.299725	0	0	6.08111	11.2665	NRG1	GO_Biological_Process_2021	Module-1
protein localization to chromosome (GO:0034502)	1/34	0.156813	0.299725	0	0	6.08111	11.2665	ESR1	GO_Biological_Process_2021	Module-1
inorganic cation transmembrane transport (GO:0098662)	3/274	0.157868	0.300674	0	0	2.24016	4.13532	SLC24A2;KCNH5;KCNQ3	GO_Biological_Process_2021	Module-1
response to estrogen (GO:0043627)	1/35	0.161037	0.302435	0	0	5.90196	10.7777	ESR1	GO_Biological_Process_2021	Module-1
regulation of muscle cell differentiation (GO:0051147)	1/35	0.161037	0.302435	0	0	5.90196	10.7777	CTNNA2	GO_Biological_Process_2021	Module-1
peptidyl-tyrosine dephosphorylation (GO:0035335)	1/35	0.161037	0.302435	0	0	5.90196	10.7777	PTPRT	GO_Biological_Process_2021	Module-1
muscle cell differentiation (GO:0042692)	1/35	0.161037	0.302435	0	0	5.90196	10.7777	RORA	GO_Biological_Process_2021	Module-1
regulation of sodium ion transport (GO:0002028)	1/36	0.165239	0.302938	0	0	5.73304	10.3216	NKAIN2	GO_Biological_Process_2021	Module-1
regulation of androgen receptor signaling pathway (GO:0060765)	1/36	0.165239	0.302938	0	0	5.73304	10.3216	FOXP1	GO_Biological_Process_2021	Module-1
negative regulation of fat cell differentiation (GO:0045599)	1/36	0.165239	0.302938	0	0	5.73304	10.3216	RORA	GO_Biological_Process_2021	Module-1
intrinsic apoptotic signaling pathway by p53 class mediator (GO:0072332)	1/36	0.165239	0.302938	0	0	5.73304	10.3216	ZNF385B	GO_Biological_Process_2021	Module-1
macrophage activation (GO:0042116)	1/36	0.165239	0.302938	0	0	5.73304	10.3216	FOXP1	GO_Biological_Process_2021	Module-1
dendrite morphogenesis (GO:0048813)	1/36	0.165239	0.302938	0	0	5.73304	10.3216	CTNNA2	GO_Biological_Process_2021	Module-1
endoderm formation (GO:0001706)	1/36	0.165239	0.302938	0	0	5.73304	10.3216	COL11A1	GO_Biological_Process_2021	Module-1
regulation of nucleic acid-templated transcription (GO:1903506)	4/430	0.168682	0.307466	0	0	1.90473	3.38993	POU6F2;RORA;RORB;ESR1	GO_Biological_Process_2021	Module-1
glutamate receptor signaling pathway (GO:0007215)	1/37	0.16942	0.307466	0	0	5.57351	9.89507	GRM3	GO_Biological_Process_2021	Module-1
regulation of intracellular steroid hormone receptor signaling pathway (GO:0033143)	1/37	0.16942	0.307466	0	0	5.57351	9.89507	ESR1	GO_Biological_Process_2021	Module-1
brain development (GO:0007420)	2/150	0.172791	0.31083	0	0	2.72366	4.78185	CNTNAP2;CTNNA2	GO_Biological_Process_2021	Module-1
cellular response to organic cyclic compound (GO:0071407)	2/150	0.172791	0.31083	0	0	2.72366	4.78185	RORA;ESR1	GO_Biological_Process_2021	Module-1
response to estradiol (GO:0032355)	1/38	0.173581	0.31083	0	0	5.4226	9.49559	ESR1	GO_Biological_Process_2021	Module-1
positive regulation of insulin secretion (GO:0032024)	1/38	0.173581	0.31083	0	0	5.4226	9.49559	MYRIP	GO_Biological_Process_2021	Module-1
regulation of dendrite development (GO:0050773)	1/39	0.177721	0.315852	0	0	5.27964	9.1208	DCC	GO_Biological_Process_2021	Module-1
vesicle cytoskeletal trafficking (GO:0099518)	1/39	0.177721	0.315852	0	0	5.27964	9.1208	FNBP1L	GO_Biological_Process_2021	Module-1
positive regulation of Wnt signaling pathway (GO:0030177)	2/153	0.178143	0.315852	0	0	2.66914	4.60473	PTK7;LRRK1	GO_Biological_Process_2021	Module-1
negative regulation of cell-substrate adhesion (GO:0010812)	1/40	0.18184	0.31822	0	0	5.144	8.76861	SPOCK1	GO_Biological_Process_2021	Module-1
synaptic vesicle exocytosis (GO:0016079)	1/40	0.18184	0.31822	0	0	5.144	8.76861	PCLO	GO_Biological_Process_2021	Module-1
organic hydroxy compound transport (GO:0015850)	1/40	0.18184	0.31822	0	0	5.144	8.76861	ATP8B1	GO_Biological_Process_2021	Module-1
digestive tract development (GO:0048565)	1/40	0.18184	0.31822	0	0	5.144	8.76861	RARB	GO_Biological_Process_2021	Module-1
carboxylic acid transmembrane transport (GO:1905039)	1/41	0.185939	0.323294	0	0	5.01515	8.43717	SLC38A11	GO_Biological_Process_2021	Module-1
regulation of filopodium assembly (GO:0051489)	1/41	0.185939	0.323294	0	0	5.01515	8.43717	FNBP1L	GO_Biological_Process_2021	Module-1
calcium ion transmembrane import into cytosol (GO:0097553)	1/42	0.190018	0.326897	0	0	4.89258	8.12481	SLC24A2	GO_Biological_Process_2021	Module-1
heterophilic cell-cell adhesion via plasma membrane cell adhesion molecules (GO:0007157)	1/42	0.190018	0.326897	0	0	4.89258	8.12481	ALCAM	GO_Biological_Process_2021	Module-1
regulation of chemokine production (GO:0032642)	1/42	0.190018	0.326897	0	0	4.89258	8.12481	FOXP1	GO_Biological_Process_2021	Module-1
positive regulation of protein kinase B signaling (GO:0051897)	2/161	0.192534	0.326897	0	0	2.53382	4.17442	NRG1;ESR1	GO_Biological_Process_2021	Module-1
regulation of cell-substrate adhesion (GO:0010810)	1/43	0.194076	0.326897	0	0	4.77585	7.83004	SPOCK1	GO_Biological_Process_2021	Module-1
negative regulation of proteolysis (GO:0045861)	1/43	0.194076	0.326897	0	0	4.77585	7.83004	DNAJC1	GO_Biological_Process_2021	Module-1
signal release from synapse (GO:0099643)	1/43	0.194076	0.326897	0	0	4.77585	7.83004	PCLO	GO_Biological_Process_2021	Module-1
positive regulation of peptide hormone secretion (GO:0090277)	1/43	0.194076	0.326897	0	0	4.77585	7.83004	MYRIP	GO_Biological_Process_2021	Module-1
positive regulation of phospholipase C activity (GO:0010863)	1/43	0.194076	0.326897	0	0	4.77585	7.83004	ESR1	GO_Biological_Process_2021	Module-1
natural killer cell activation (GO:0030101)	1/43	0.194076	0.326897	0	0	4.77585	7.83004	TOX	GO_Biological_Process_2021	Module-1
intracellular steroid hormone receptor signaling pathway (GO:0030518)	1/44	0.198114	0.329579	0	0	4.66455	7.55149	ESR1	GO_Biological_Process_2021	Module-1
neurogenesis (GO:0022008)	1/44	0.198114	0.329579	0	0	4.66455	7.55149	SPOCK1	GO_Biological_Process_2021	Module-1
neurotransmitter secretion (GO:0007269)	1/44	0.198114	0.329579	0	0	4.66455	7.55149	PCLO	GO_Biological_Process_2021	Module-1
metal ion homeostasis (GO:0055065)	1/44	0.198114	0.329579	0	0	4.66455	7.55149	TMTC2	GO_Biological_Process_2021	Module-1
amino acid transmembrane transport (GO:0003333)	1/45	0.202133	0.334201	0	0	4.55831	7.28797	SLC38A11	GO_Biological_Process_2021	Module-1
neural crest cell development (GO:0014032)	1/45	0.202133	0.334201	0	0	4.55831	7.28797	NRG1	GO_Biological_Process_2021	Module-1
positive regulation of smooth muscle cell proliferation (GO:0048661)	1/46	0.206131	0.338734	0	0	4.45679	7.03836	FOXP1	GO_Biological_Process_2021	Module-1
vesicle organization (GO:0016050)	1/46	0.206131	0.338734	0	0	4.45679	7.03836	FNBP1L	GO_Biological_Process_2021	Module-1
regulation of cellular macromolecule biosynthetic process (GO:2000112)	4/468	0.206849	0.338881	0	0	1.74533	2.75023	POU6F2;RORA;RORB;ESR1	GO_Biological_Process_2021	Module-1
epidermal growth factor receptor signaling pathway (GO:0007173)	1/47	0.210109	0.342142	0	0	4.35968	6.80166	KIF16B	GO_Biological_Process_2021	Module-1
regulation of cellular metabolic process (GO:0031323)	1/47	0.210109	0.342142	0	0	4.35968	6.80166	KIF16B	GO_Biological_Process_2021	Module-1
neuron differentiation (GO:0030182)	2/174	0.216222	0.351035	0	0	2.34077	3.58477	SPOCK1;RORB	GO_Biological_Process_2021	Module-1
regulation of smooth muscle cell proliferation (GO:0048660)	1/49	0.218007	0.352871	0	0	4.17761	6.36345	FOXP1	GO_Biological_Process_2021	Module-1
glycerophospholipid biosynthetic process (GO:0046474)	2/177	0.221729	0.356008	0	0	2.30029	3.46493	SLC44A5;INPP4B	GO_Biological_Process_2021	Module-1
amino acid transport (GO:0006865)	1/50	0.221927	0.356008	0	0	4.09215	6.16035	SLC38A11	GO_Biological_Process_2021	Module-1
regulation of cellular component movement (GO:0051270)	1/50	0.221927	0.356008	0	0	4.09215	6.16035	NRG1	GO_Biological_Process_2021	Module-1
regulation of smoothened signaling pathway (GO:0008589)	1/51	0.225827	0.35784	0	0	4.0101	5.96697	RORA	GO_Biological_Process_2021	Module-1
regulation of epithelial cell migration (GO:0010632)	1/51	0.225827	0.35784	0	0	4.0101	5.96697	BMPER	GO_Biological_Process_2021	Module-1
negative regulation of transport (GO:0051051)	1/51	0.225827	0.35784	0	0	4.0101	5.96697	NRG1	GO_Biological_Process_2021	Module-1
regulation of interleukin-12 production (GO:0032655)	1/51	0.225827	0.35784	0	0	4.0101	5.96697	FOXP1	GO_Biological_Process_2021	Module-1
positive regulation of developmental growth (GO:0048639)	1/52	0.229708	0.35784	0	0	3.93127	5.7827	CPNE9	GO_Biological_Process_2021	Module-1
sprouting angiogenesis (GO:0002040)	1/52	0.229708	0.35784	0	0	3.93127	5.7827	BMPER	GO_Biological_Process_2021	Module-1
positive regulation of protein localization to cell periphery (GO:1904377)	1/52	0.229708	0.35784	0	0	3.93127	5.7827	DPP10	GO_Biological_Process_2021	Module-1
positive regulation of protein localization to plasma membrane (GO:1903078)	1/52	0.229708	0.35784	0	0	3.93127	5.7827	DPP10	GO_Biological_Process_2021	Module-1
protein homotetramerization (GO:0051289)	1/52	0.229708	0.35784	0	0	3.93127	5.7827	TDO2	GO_Biological_Process_2021	Module-1
plasma membrane bounded cell projection morphogenesis (GO:0120039)	1/52	0.229708	0.35784	0	0	3.93127	5.7827	CNTNAP2	GO_Biological_Process_2021	Module-1
cardiac muscle tissue development (GO:0048738)	1/53	0.233569	0.362806	0	0	3.85548	5.60693	NRG1	GO_Biological_Process_2021	Module-1
regulation of proteolysis (GO:0030162)	1/54	0.237412	0.366661	0	0	3.78254	5.43914	DNAJC1	GO_Biological_Process_2021	Module-1
regulation of potassium ion transmembrane transport (GO:1901379)	1/54	0.237412	0.366661	0	0	3.78254	5.43914	DPP10	GO_Biological_Process_2021	Module-1
negative regulation of cell differentiation (GO:0045596)	2/191	0.247558	0.381013	0	0	2.12839	2.97147	RORA;RORB	GO_Biological_Process_2021	Module-1
positive regulation of cell junction assembly (GO:1901890)	1/57	0.248825	0.381013	0	0	3.57937	4.97892	CNTNAP2	GO_Biological_Process_2021	Module-1
monocarboxylic acid transport (GO:0015718)	1/57	0.248825	0.381013	0	0	3.57937	4.97892	ATP8B1	GO_Biological_Process_2021	Module-1
receptor metabolic process (GO:0043112)	1/58	0.252591	0.382148	0	0	3.51639	4.8385	KIF16B	GO_Biological_Process_2021	Module-1
RNA modification (GO:0009451)	1/58	0.252591	0.382148	0	0	3.51639	4.8385	TRMT9B	GO_Biological_Process_2021	Module-1
regulation of neurotransmitter receptor activity (GO:0099601)	1/58	0.252591	0.382148	0	0	3.51639	4.8385	CNIH3	GO_Biological_Process_2021	Module-1
regulation of pathway-restricted SMAD protein phosphorylation (GO:0060393)	1/58	0.252591	0.382148	0	0	3.51639	4.8385	BMPER	GO_Biological_Process_2021	Module-1
negative regulation of macromolecule metabolic process (GO:0010605)	2/194	0.253111	0.382148	0	0	2.09481	2.87812	ESR1;FOXP1	GO_Biological_Process_2021	Module-1
regulation of secretion by cell (GO:1903530)	1/59	0.256339	0.384866	0	0	3.45559	4.70394	DNAJC1	GO_Biological_Process_2021	Module-1
phospholipid transport (GO:0015914)	1/59	0.256339	0.384866	0	0	3.45559	4.70394	ATP8B1	GO_Biological_Process_2021	Module-1
response to organic cyclic compound (GO:0014070)	1/60	0.260068	0.387903	0	0	3.39685	4.57491	ESR1	GO_Biological_Process_2021	Module-1
homophilic cell adhesion via plasma membrane adhesion molecules (GO:0007156)	1/60	0.260068	0.387903	0	0	3.39685	4.57491	PTPRT	GO_Biological_Process_2021	Module-1
regulation of signal transduction (GO:0009966)	2/198	0.260521	0.387903	0	0	2.05165	2.75961	RORA;ESR1	GO_Biological_Process_2021	Module-1
regulation of macromolecule metabolic process (GO:0060255)	2/200	0.264227	0.392338	0	0	2.03072	2.70277	KIF16B;FOXP1	GO_Biological_Process_2021	Module-1
generation of neurons (GO:0048699)	2/202	0.267934	0.392869	0	0	2.0102	2.64747	SPOCK1;ASTN2	GO_Biological_Process_2021	Module-1
actin cytoskeleton reorganization (GO:0031532)	1/63	0.271146	0.392869	0	0	3.232	4.21808	PTK7	GO_Biological_Process_2021	Module-1
negative regulation of endopeptidase activity (GO:0010951)	1/63	0.271146	0.392869	0	0	3.232	4.21808	SPOCK1	GO_Biological_Process_2021	Module-1
positive regulation of DNA metabolic process (GO:0051054)	1/63	0.271146	0.392869	0	0	3.232	4.21808	TOX	GO_Biological_Process_2021	Module-1
negative regulation of peptidase activity (GO:0010466)	1/63	0.271146	0.392869	0	0	3.232	4.21808	SPOCK1	GO_Biological_Process_2021	Module-1
COPII vesicle coating (GO:0048208)	1/63	0.271146	0.392869	0	0	3.232	4.21808	CNIH3	GO_Biological_Process_2021	Module-1
organonitrogen compound catabolic process (GO:1901565)	1/63	0.271146	0.392869	0	0	3.232	4.21808	TRHDE	GO_Biological_Process_2021	Module-1
vesicle coating (GO:0006901)	1/63	0.271146	0.392869	0	0	3.232	4.21808	CNIH3	GO_Biological_Process_2021	Module-1
vesicle targeting, rough ER to cis-Golgi (GO:0048207)	1/63	0.271146	0.392869	0	0	3.232	4.21808	CNIH3	GO_Biological_Process_2021	Module-1
tRNA processing (GO:0008033)	1/64	0.274801	0.395765	0	0	3.18054	4.10832	TRMT9B	GO_Biological_Process_2021	Module-1
plasma membrane organization (GO:0007009)	1/64	0.274801	0.395765	0	0	3.18054	4.10832	FNBP1L	GO_Biological_Process_2021	Module-1
regulation of inflammatory response (GO:0050727)	2/206	0.275347	0.395765	0	0	1.97039	2.54126	RORA;FOXP1	GO_Biological_Process_2021	Module-1
regulation of protein kinase B signaling (GO:0051896)	2/207	0.2772	0.397369	0	0	1.96068	2.51558	NRG1;ESR1	GO_Biological_Process_2021	Module-1
tRNA modification (GO:0006400)	1/65	0.278439	0.398086	0	0	3.13068	4.00275	TRMT9B	GO_Biological_Process_2021	Module-1
embryonic organ development (GO:0048568)	1/66	0.282059	0.402195	0	0	3.08236	3.90116	RARB	GO_Biological_Process_2021	Module-1
negative regulation of inflammatory response (GO:0050728)	2/212	0.28646	0.406321	0	0	1.91351	2.39219	VIPR2;RORA	GO_Biological_Process_2021	Module-1
phosphate-containing compound metabolic process (GO:0006796)	2/212	0.28646	0.406321	0	0	1.91351	2.39219	INPP4B;ITPK1	GO_Biological_Process_2021	Module-1
cellular response to decreased oxygen levels (GO:0036294)	1/69	0.29281	0.414237	0	0	2.94593	3.61829	RORA	GO_Biological_Process_2021	Module-1
COPII-coated vesicle budding (GO:0090114)	1/70	0.296358	0.415527	0	0	2.90309	3.5307	CNIH3	GO_Biological_Process_2021	Module-1
wound healing (GO:0042060)	1/70	0.296358	0.415527	0	0	2.90309	3.5307	NRG1	GO_Biological_Process_2021	Module-1
regulation of plasma membrane bounded cell projection assembly (GO:0120032)	1/70	0.296358	0.415527	0	0	2.90309	3.5307	ATP8B1	GO_Biological_Process_2021	Module-1
protein tetramerization (GO:0051262)	1/71	0.299888	0.415527	0	0	2.86147	3.4462	TDO2	GO_Biological_Process_2021	Module-1
gland development (GO:0048732)	1/71	0.299888	0.415527	0	0	2.86147	3.4462	NRG1	GO_Biological_Process_2021	Module-1
regulation of endopeptidase activity (GO:0052548)	1/71	0.299888	0.415527	0	0	2.86147	3.4462	SPOCK1	GO_Biological_Process_2021	Module-1
cholesterol homeostasis (GO:0042632)	1/71	0.299888	0.415527	0	0	2.86147	3.4462	RORA	GO_Biological_Process_2021	Module-1
myeloid leukocyte differentiation (GO:0002573)	1/71	0.299888	0.415527	0	0	2.86147	3.4462	FOXP1	GO_Biological_Process_2021	Module-1
extrinsic apoptotic signaling pathway (GO:0097191)	1/72	0.303401	0.417177	0	0	2.82103	3.36463	DCC	GO_Biological_Process_2021	Module-1
sterol homeostasis (GO:0055092)	1/72	0.303401	0.417177	0	0	2.82103	3.36463	RORA	GO_Biological_Process_2021	Module-1
positive regulation of protein secretion (GO:0050714)	1/72	0.303401	0.417177	0	0	2.82103	3.36463	MYRIP	GO_Biological_Process_2021	Module-1
negative regulation of cell adhesion (GO:0007162)	1/73	0.306897	0.419841	0	0	2.78171	3.28587	SPOCK1	GO_Biological_Process_2021	Module-1
response to molecule of bacterial origin (GO:0002237)	1/73	0.306897	0.419841	0	0	2.78171	3.28587	FOXP1	GO_Biological_Process_2021	Module-1
regulation of I-kappaB kinase/NF-kappaB signaling (GO:0043122)	2/224	0.30863	0.421143	0	0	1.80897	2.12665	RORA;ESR1	GO_Biological_Process_2021	Module-1
fibroblast growth factor receptor signaling pathway (GO:0008543)	1/75	0.313836	0.427166	0	0	2.70625	3.13623	KIF16B	GO_Biological_Process_2021	Module-1
negative regulation of developmental process (GO:0051093)	1/77	0.320707	0.433235	0	0	2.63477	2.99634	DCC	GO_Biological_Process_2021	Module-1
inorganic cation import across plasma membrane (GO:0098659)	1/77	0.320707	0.433235	0	0	2.63477	2.99634	SLC24A2	GO_Biological_Process_2021	Module-1
phosphatidylcholine metabolic process (GO:0046470)	1/77	0.320707	0.433235	0	0	2.63477	2.99634	SLC44A5	GO_Biological_Process_2021	Module-1
regulation of ion transport (GO:0043269)	1/79	0.327509	0.441318	0	0	2.56695	2.86534	NKAIN2	GO_Biological_Process_2021	Module-1
transmembrane receptor protein tyrosine kinase signaling pathway (GO:0007169)	3/404	0.328781	0.441928	0	0	1.50389	1.67288	PTPRT;KIF16B;NRG1	GO_Biological_Process_2021	Module-1
regulation of fat cell differentiation (GO:0045598)	1/80	0.330885	0.442548	0	0	2.53433	2.80293	RORA	GO_Biological_Process_2021	Module-1
regulation of protein localization to plasma membrane (GO:1903076)	1/80	0.330885	0.442548	0	0	2.53433	2.80293	DPP10	GO_Biological_Process_2021	Module-1
phospholipase C-activating G protein-coupled receptor signaling pathway (GO:0007200)	1/81	0.334244	0.445934	0	0	2.50253	2.74248	ESR1	GO_Biological_Process_2021	Module-1
regulation of defense response (GO:0031347)	1/83	0.340912	0.44927	0	0	2.44124	2.6271	FOXP1	GO_Biological_Process_2021	Module-1
positive regulation of plasma membrane bounded cell projection assembly (GO:0120034)	1/83	0.340912	0.44927	0	0	2.44124	2.6271	FNBP1L	GO_Biological_Process_2021	Module-1
regulation of interleukin-1 beta production (GO:0032651)	1/83	0.340912	0.44927	0	0	2.44124	2.6271	FOXP1	GO_Biological_Process_2021	Module-1
peptide metabolic process (GO:0006518)	1/83	0.340912	0.44927	0	0	2.44124	2.6271	TRHDE	GO_Biological_Process_2021	Module-1
regulation of osteoblast differentiation (GO:0045667)	1/83	0.340912	0.44927	0	0	2.44124	2.6271	RORB	GO_Biological_Process_2021	Module-1
lymphocyte differentiation (GO:0030098)	1/84	0.344221	0.452524	0	0	2.41171	2.57202	TOX	GO_Biological_Process_2021	Module-1
negative regulation of defense response (GO:0031348)	1/85	0.347513	0.454635	0	0	2.38288	2.51859	RORA	GO_Biological_Process_2021	Module-1
regulation of cell cycle G2/M phase transition (GO:1902749)	1/85	0.347513	0.454635	0	0	2.38288	2.51859	KCNH5	GO_Biological_Process_2021	Module-1
organelle organization (GO:0006996)	3/420	0.3507	0.455604	0	0	1.445	1.51411	PCLO;ATP8B1;FNBP1L	GO_Biological_Process_2021	Module-1
positive regulation of endothelial cell migration (GO:0010595)	1/86	0.35079	0.455604	0	0	2.35472	2.46673	FOXP1	GO_Biological_Process_2021	Module-1
regulation of neuron death (GO:1901214)	1/86	0.35079	0.455604	0	0	2.35472	2.46673	DCC	GO_Biological_Process_2021	Module-1
calcium ion transmembrane transport (GO:0070588)	1/87	0.35405	0.457633	0	0	2.32723	2.4164	SLC24A2	GO_Biological_Process_2021	Module-1
sodium ion transmembrane transport (GO:0035725)	1/87	0.35405	0.457633	0	0	2.32723	2.4164	SLC24A2	GO_Biological_Process_2021	Module-1
sensory perception of mechanical stimulus (GO:0050954)	1/88	0.357294	0.460721	0	0	2.30036	2.36752	COL11A1	GO_Biological_Process_2021	Module-1
collagen fibril organization (GO:0030199)	1/89	0.360521	0.462387	0	0	2.2741	2.32005	COL11A1	GO_Biological_Process_2021	Module-1
post-Golgi vesicle-mediated transport (GO:0006892)	1/89	0.360521	0.462387	0	0	2.2741	2.32005	KIF16B	GO_Biological_Process_2021	Module-1
regulation of canonical Wnt signaling pathway (GO:0060828)	2/253	0.361554	0.462387	0	0	1.59761	1.62532	PTK7;LRRK1	GO_Biological_Process_2021	Module-1
cellular amino acid catabolic process (GO:0009063)	1/90	0.363733	0.462387	0	0	2.24844	2.27393	TDO2	GO_Biological_Process_2021	Module-1
negative regulation of protein kinase activity (GO:0006469)	1/90	0.363733	0.462387	0	0	2.24844	2.27393	PTPRT	GO_Biological_Process_2021	Module-1
sodium ion transport (GO:0006814)	1/90	0.363733	0.462387	0	0	2.24844	2.27393	SLC24A2	GO_Biological_Process_2021	Module-1
sensory perception of sound (GO:0007605)	1/91	0.366929	0.465352	0	0	2.22334	2.2291	COL11A1	GO_Biological_Process_2021	Module-1
positive regulation of cellular component biogenesis (GO:0044089)	1/92	0.370109	0.466095	0	0	2.1988	2.18552	NRG1	GO_Biological_Process_2021	Module-1
cellular response to fibroblast growth factor stimulus (GO:0044344)	1/92	0.370109	0.466095	0	0	2.1988	2.18552	KIF16B	GO_Biological_Process_2021	Module-1
regulation of lipid metabolic process (GO:0019216)	1/92	0.370109	0.466095	0	0	2.1988	2.18552	RORA	GO_Biological_Process_2021	Module-1
negative regulation of cellular protein metabolic process (GO:0032269)	1/94	0.376421	0.470744	0	0	2.1513	2.10192	DNAJC1	GO_Biological_Process_2021	Module-1
positive regulation of epithelial cell migration (GO:0010634)	1/94	0.376421	0.470744	0	0	2.1513	2.10192	FOXP1	GO_Biological_Process_2021	Module-1
hemopoiesis (GO:0030097)	1/94	0.376421	0.470744	0	0	2.1513	2.10192	TOX	GO_Biological_Process_2021	Module-1
negative regulation of signal transduction (GO:0009968)	2/267	0.386599	0.482354	0	0	1.51213	1.43708	PTPRT;DCC	GO_Biological_Process_2021	Module-1
organic acid transport (GO:0015849)	1/100	0.394984	0.491678	0	0	2.0203	1.87668	ATP8B1	GO_Biological_Process_2021	Module-1
positive regulation of protein localization to membrane (GO:1905477)	1/101	0.398025	0.493529	0	0	2	1.84248	DPP10	GO_Biological_Process_2021	Module-1
protein O-linked glycosylation (GO:0006493)	1/102	0.40105	0.493529	0	0	1.9801	1.80916	TMTC2	GO_Biological_Process_2021	Module-1
positive regulation of cell growth (GO:0030307)	1/102	0.40105	0.493529	0	0	1.9801	1.80916	CPNE9	GO_Biological_Process_2021	Module-1
regulation of cell death (GO:0010941)	1/102	0.40105	0.493529	0	0	1.9801	1.80916	DCC	GO_Biological_Process_2021	Module-1
intrinsic apoptotic signaling pathway (GO:0097193)	1/102	0.40105	0.493529	0	0	1.9801	1.80916	ZNF385B	GO_Biological_Process_2021	Module-1
chromatin remodeling (GO:0006338)	1/103	0.40406	0.496101	0	0	1.96059	1.77667	ESR1	GO_Biological_Process_2021	Module-1
cellular metal ion homeostasis (GO:0006875)	1/104	0.407055	0.497512	0	0	1.94145	1.74499	SLC24A2	GO_Biological_Process_2021	Module-1
regulation of insulin secretion (GO:0050796)	1/104	0.407055	0.497512	0	0	1.94145	1.74499	MYRIP	GO_Biological_Process_2021	Module-1
lipid transport (GO:0006869)	1/109	0.421809	0.514377	0	0	1.8511	1.59788	ATP8B1	GO_Biological_Process_2021	Module-1
positive regulation of cell population proliferation (GO:0008284)	3/474	0.423824	0.515669	0	0	1.27579	1.09518	NRG1;TOX;FOXP1	GO_Biological_Process_2021	Module-1
cellular divalent inorganic cation homeostasis (GO:0072503)	1/111	0.427608	0.5191	0	0	1.81726	1.54385	SLC24A2	GO_Biological_Process_2021	Module-1
phosphatidylinositol metabolic process (GO:0046488)	1/112	0.430486	0.52142	0	0	1.8008	1.51779	INPP4B	GO_Biological_Process_2021	Module-1
sulfur compound biosynthetic process (GO:0044272)	1/113	0.433349	0.523633	0	0	1.78463	1.49233	CHSY3	GO_Biological_Process_2021	Module-1
activation of protein kinase activity (GO:0032147)	1/114	0.436199	0.523633	0	0	1.76875	1.46746	NRG1	GO_Biological_Process_2021	Module-1
negative regulation of cell motility (GO:2000146)	1/114	0.436199	0.523633	0	0	1.76875	1.46746	PTPRT	GO_Biological_Process_2021	Module-1
positive regulation of cellular component organization (GO:0051130)	1/114	0.436199	0.523633	0	0	1.76875	1.46746	NRG1	GO_Biological_Process_2021	Module-1
calcium ion transport (GO:0006816)	1/115	0.439034	0.524581	0	0	1.75315	1.44315	SLC24A2	GO_Biological_Process_2021	Module-1
regulation of protein-containing complex assembly (GO:0043254)	1/116	0.441855	0.524581	0	0	1.73781	1.4194	NRG1	GO_Biological_Process_2021	Module-1
positive regulation of angiogenesis (GO:0045766)	1/116	0.441855	0.524581	0	0	1.73781	1.4194	BMPER	GO_Biological_Process_2021	Module-1
ion transport (GO:0006811)	1/116	0.441855	0.524581	0	0	1.73781	1.4194	SLC24A2	GO_Biological_Process_2021	Module-1
cytosolic transport (GO:0016482)	1/116	0.441855	0.524581	0	0	1.73781	1.4194	KIF16B	GO_Biological_Process_2021	Module-1
negative regulation of transcription by RNA polymerase II (GO:0000122)	4/684	0.447811	0.530483	0	0	1.1777	0.946143	RARB;ESR1;FOXP2;FOXP1	GO_Biological_Process_2021	Module-1
cytoskeleton organization (GO:0007010)	1/120	0.452999	0.535453	0	0	1.67906	1.32959	PCLO	GO_Biological_Process_2021	Module-1
protein homooligomerization (GO:0051260)	1/121	0.455751	0.537527	0	0	1.66498	1.30836	TDO2	GO_Biological_Process_2021	Module-1
regulation of anatomical structure morphogenesis (GO:0022603)	1/123	0.461213	0.542781	0	0	1.63752	1.26727	BMPER	GO_Biological_Process_2021	Module-1
regulation of tumor necrosis factor production (GO:0032680)	1/124	0.463923	0.544781	0	0	1.62413	1.24739	FOXP1	GO_Biological_Process_2021	Module-1
regulation of protein secretion (GO:0050708)	1/125	0.46662	0.546339	0	0	1.61095	1.22793	DNAJC1	GO_Biological_Process_2021	Module-1
negative regulation of cell growth (GO:0030308)	1/126	0.469304	0.546339	0	0	1.59798	1.20888	DCC	GO_Biological_Process_2021	Module-1
synapse organization (GO:0050808)	1/126	0.469304	0.546339	0	0	1.59798	1.20888	CACNB4	GO_Biological_Process_2021	Module-1
phosphatidylinositol biosynthetic process (GO:0006661)	1/126	0.469304	0.546339	0	0	1.59798	1.20888	INPP4B	GO_Biological_Process_2021	Module-1
positive regulation of nucleic acid-templated transcription (GO:1903508)	3/511	0.472376	0.54873	0	0	1.18062	0.885439	RORA;RORB;ESR1	GO_Biological_Process_2021	Module-1
plasma membrane bounded cell projection organization (GO:0120036)	1/128	0.474631	0.550164	0	0	1.57266	1.17197	CNTNAP2	GO_Biological_Process_2021	Module-1
regulation of response to external stimulus (GO:0032101)	1/130	0.479906	0.553245	0	0	1.54812	1.13657	FOXP1	GO_Biological_Process_2021	Module-1
Golgi organization (GO:0007030)	1/130	0.479906	0.553245	0	0	1.54812	1.13657	ATP8B1	GO_Biological_Process_2021	Module-1
negative regulation of gene expression (GO:0010629)	2/322	0.480369	0.553245	0	0	1.24872	0.915566	ESR1;FOXP1	GO_Biological_Process_2021	Module-1
cellular response to hypoxia (GO:0071456)	1/131	0.482523	0.554542	0	0	1.53613	1.11942	RORA	GO_Biological_Process_2021	Module-1
regulation of cell motility (GO:2000145)	1/133	0.487719	0.55932	0	0	1.5127	1.08614	NRG1	GO_Biological_Process_2021	Module-1
protein localization to plasma membrane (GO:0072659)	1/136	0.495416	0.564544	0	0	1.47886	1.03869	DPP10	GO_Biological_Process_2021	Module-1
negative regulation of inflammatory response to antigenic stimulus (GO:0002862)	1/136	0.495416	0.564544	0	0	1.47886	1.03869	VIPR2	GO_Biological_Process_2021	Module-1
cellular calcium ion homeostasis (GO:0006874)	1/136	0.495416	0.564544	0	0	1.47886	1.03869	SLC24A2	GO_Biological_Process_2021	Module-1
regulation of inflammatory response to antigenic stimulus (GO:0002861)	1/137	0.497956	0.566242	0	0	1.46791	1.02349	VIPR2	GO_Biological_Process_2021	Module-1
positive regulation of cytokine production (GO:0001819)	2/335	0.501261	0.568378	0	0	1.19918	0.828187	RORA;FOXP1	GO_Biological_Process_2021	Module-1
[truncated: 9,308 more rows]

## Sheet: Data10
Supplementary source data 10. Hub genes in each module identified by hdWGCNA in the ENs
[truncated: 121 more rows]

[truncated: 21 more sheets: Data11, Data12, Data13, Data14, Data15, Data16, Data17, Data18, Data19, Data20, Data21, Data22, Data23, Data24, Data25, Data26, Data27, Data28, Data29, Data30 …]
